# Supplementary material for: MicroRNA Profiling in Subventricular Zone after Stroke: MiR-124a Regulates Proliferation of Neural Progenitor Cells through Notch Signaling Pathway
Source: PLoS One. 2011 Aug 26;6(8):e23461. doi: 10.1371/journal.pone.0023461 (PMC3162555; doi:10.1371/journal.pone.0023461)
Supplement: Table S1 — miRNA gene profiles in cultured neural progenitor cells isolated from the SVZ in rats subject to 7 days of MCAo. (XLS) [file pone.0023461.s002.xls]

## Sheet: Sheet1
ProbeSet Name	Transcript ID(Array Design)	Sequence	Fold Change MCAo vs non-MCAo	P
rno-miR-124_st	rno-mir-124-1 // rno-mir-124-2 // rno-mir-124-3	UAAGGCACGCGGUGAAUGCC	-16.2061	0
rno-miR-146a_st	rno-mir-146a	UGAGAACUGAAUUCCAUGGGUU	16.9139	0
rno-miR-139-5p_st	rno-mir-139	UCUACAGUGCACGUGUCUCCAG	-4.98954	0
rno-miR-210_st	rno-mir-210	CUGUGCGUGUGACAGCGGCUGA	6.24279	0
rno-miR-383_st	rno-mir-383	AGAUCAGAAGGUGACUGUGGCU	-4.49756	0
rno-miR-128_st	rno-mir-128-1 // rno-mir-128-2	UCACAGUGAACCGGUCUCUUU	-3.64732	0
rno-miR-291a-3p_st	rno-mir-291a	AAAGUGCUUCCACUUUGUGUGCC	-5.46051	0
rno-miR-378_st	rno-mir-378	ACUGGACUUGGAGUCAGAAGG	3.32934	0
rno-miR-339-5p_st	rno-mir-339	UCCCUGUCCUCCAGGAGCUCACG	3.86429	0
rno-miR-16_st	rno-mir-16	UAGCAGCACGUAAAUAUUGGCG	2.65042	1e-05
rno-miR-30a_st	rno-mir-30a	UGUAAACAUCCUCGACUGGAAG	2.60526	1e-05
rno-miR-127_st	rno-mir-127	UCGGAUCCGUCUGAGCUUGGCU	-2.5152	1e-05
rno-miR-532-3p_st	rno-mir-532	CCUCCCACACCCAAGGCUUGCA	2.86052	1e-05
rno-miR-27a_st	rno-mir-27a	UUCACAGUGGCUAAGUUCCGC	2.69449	1e-05
rno-miR-19b_st	rno-mir-19b-1 // rno-mir-19b-2	UGUGCAAAUCCAUGCAAAACUGA	2.5242	1e-05
rno-miR-30d_st	rno-mir-30d	UGUAAACAUCCCCGACUGGAAG	2.34017	2e-05
rno-miR-433_st	rno-mir-433	AUCAUGAUGGGCUCCUCGGUGU	-2.41637	3e-05
rno-miR-487b_st	rno-mir-487b	AAUCGUACAGGGUCAUCCACU	-2.82005	3e-05
rno-miR-152_st	rno-mir-152	UCAGUGCAUGACAGAACUUGG	2.71707	3e-05
rno-miR-138_st	rno-mir-138-2 // rno-mir-138-1	AGCUGGUGUUGUGAAUCAGGCCG	-2.82898	3e-05
rno-miR-200c_st	rno-mir-200c	UAAUACUGCCGGGUAAUGAUGG	2.28555	4e-05
rno-miR-652_st	rno-mir-652	AAUGGCGCCACUAGGGUUGUG	2.18701	7e-05
rno-miR-500_st	rno-mir-500	AAUGCACCUGGGCAAGGGUUCA	2.63922	7e-05
rno-miR-434_st	rno-mir-434	UUUGAACCAUCACUCGACUCCU	-2.35646	7e-05
rno-miR-146b_st	rno-mir-146b	UGAGAACUGAAUUCCAUAGGCUGU	2.44564	7e-05
rno-miR-425_st	rno-mir-425	AAUGACACGAUCACUCCCGUUGA	2.23669	8e-05
rno-miR-132_st	rno-mir-132	UAACAGUCUACAGCCAUGGUCG	-2.33639	8e-05
rno-miR-181b_st	rno-mir-181b-1 // rno-mir-181b-2	AACAUUCAUUGCUGUCGGUGGGU	-2.26369	0.0001
rno-miR-532-5p_st	rno-mir-532	CAUGCCUUGAGUGUAGGACUGU	2.17416	0.00015
rno-miR-150_st	rno-mir-150	UCUCCCAACCCUUGUACCAGUG	2.29244	0.00016
rno-miR-346_st	rno-mir-346	UGUCUGCCUGAGUGCCUGCCUCU	-2.11065	0.00017
rno-miR-92a_st	rno-mir-92a-1 // rno-mir-92a-2	UAUUGCACUUGUCCCGGCCUG	1.90865	0.00017
rno-miR-23a_st	rno-mir-23a	AUCACAUUGCCAGGGAUUUCC	1.88739	0.00017
rno-miR-493_st	rno-mir-493	UGAAGGUCUACUGUGUGCCAG	-2.31661	0.0002
rno-miR-330-star_st	rno-mir-330	GCAAAGCACAGGGCCUGCAGAGA	-3.02395	0.00049
rno-miR-21_st	rno-mir-21	UAGCUUAUCAGACUGAUGUUGA	3.23069	0.0005
rno-miR-672_st	rno-mir-672	UGAGGUUGGUGUACUGUGUGUGA	-2.54625	0.00051
rno-miR-207_st	rno-mir-207	GCUUCUCCUGGCUCUCCUCCCUU	-2.24474	0.00056
rno-miR-15b_st	rno-mir-15b	UAGCAGCACAUCAUGGUUUACA	1.90865	0.00059
rno-miR-214_st	rno-mir-214	ACAGCAGGCACAGACAGGCAG	1.88739	0.0006
rno-miR-378-star_st	rno-mir-378	CUCCUGACUCCAGGUCCUGUGU	2.43292	0.00073
rno-miR-342-3p_st	rno-mir-342	UCUCACACAGAAAUCGCACCCGU	1.72245	0.00085
rno-miR-151-star_st	rno-mir-151	CUAGACUGAGGCUCCUUGAGG	-1.74993	0.00093
rno-let-7d-star_st	rno-let-7d	CUAUACGACCUGCUGCCUUUCU	-2.1459	0.00094
rno-miR-34a_st	rno-mir-34a	UGGCAGUGUCUUAGCUGGUUGU	1.66179	0.00101
rno-miR-145_st	rno-mir-145	GUCCAGUUUUCCCAGGAAUCCCU	2.17598	0.00116
rno-miR-423_st	rno-mir-423	AGCUCGGUCUGAGGCCCCUCAGU	1.78403	0.0013
rno-miR-342-5p_st	rno-mir-342	AGGGGUGCUAUCUGUGAUUGAG	1.71039	0.00141
rno-miR-9-star_st	rno-mir-9-3 // rno-mir-9-1 // rno-mir-9-2	AUAAAGCUAGAUAACCGAAAGU	-1.78949	0.00173
rno-miR-674-3p_st	rno-mir-674	CACAGCUCCCAUCUCAGAACAA	1.722	0.00174
rno-miR-24-2-star_st	rno-mir-24-1 // rno-mir-24-2	GUGCCUACUGAGCUGAAACAGU	1.76151	0.00178
rno-miR-139-3p_st	rno-mir-139	UGGAGACGCGGCCCUGUUGGAG	-1.74225	0.00183
rno-miR-298_st	rno-mir-298	GGCAGAGGAGGGCUGUUCUUCCC	-1.76835	0.00192
rno-miR-382_st	rno-mir-382	GAAGUUGUUCGUGGUGGAUUCG	-2.25027	0.0022
rno-miR-151_st	rno-mir-151	UCGAGGAGCUCACAGUCUAGU	-1.57632	0.00236
rno-miR-30c_st	rno-mir-30c-1 // rno-mir-30c-2	UGUAAACAUCCUACACUCUCAGC	1.69628	0.00259
rno-miR-204-star_st	rno-mir-204	GCUGGGAAGGCAAAGGGACGUU	-1.86893	0.0032
rno-miR-187_st	rno-mir-187	UCGUGUCUUGUGUUGCAGCCGG	-2.10689	0.00349
rno-miR-20a_st	rno-mir-20a	UAAAGUGCUUAUAGUGCAGGUAG	1.53423	0.0038
rno-miR-31_st	rno-mir-31	AGGCAAGAUGCUGGCAUAGCUG	-1.80139	0.00414
rno-miR-350_st	rno-mir-350	UUCACAAAGCCCAUACACUUUCAC	1.61246	0.00421
rno-let-7i_st	rno-let-7i	UGAGGUAGUAGUUUGUGCUGUU	1.62208	0.005
rno-miR-181d_st	rno-mir-181d	AACAUUCAUUGUUGUCGGUGGGU	-1.5835	0.00512
rno-miR-352_st	rno-mir-352	AGAGUAGUAGGUUGCAUAGUA	1.60056	0.0086
rno-miR-361_st	rno-mir-361	UUAUCAGAAUCUCCAGGGGUAC	-1.5227	0.00912
rno-miR-18a_st	rno-mir-18a	UAAGGUGCAUCUAGUGCAGAUAG	1.48649	0.00932
rno-miR-28_st	rno-mir-28	AAGGAGCUCACAGUCUAUUGAG	1.66642	0.00991
rno-miR-297_st	rno-mir-297	AUGUAUGUGUGCAUGUAUGCAUG	-1.59349	0.01077
rno-miR-30b-5p_st	rno-mir-30b	UGUAAACAUCCUACACUCAGCU	1.42874	0.01182
rno-miR-134_st	rno-mir-134	UGUGACUGGUUGACCAGAGGGG	-1.56237	0.01246
rno-let-7e_st	rno-let-7e	UGAGGUAGGAGGUUGUAUAGUU	-1.42504	0.01282
rno-miR-324-3p_st	rno-mir-324	CCACUGCCCCAGGUGCUGCUGG	1.52387	0.01353
rno-miR-219-2-3p_st	rno-mir-219-2	AGAAUUGUGGCUGGACAUCUGU	-1.44366	0.01362
rno-miR-344-3p_st	rno-mir-344-1	UGAUCUAGCCAAAGCCUGACCGU	-1.72893	0.01456
rno-miR-324-5p_st	rno-mir-324	CGCAUCCCCUAGGGCAUUGGUGU	1.40115	0.01603
rno-miR-181c_st	rno-mir-181c	AACAUUCAACCUGUCGGUGAGU	1.50295	0.01663
rno-miR-129_st	rno-mir-129-2 // rno-mir-129-1	CUUUUUGCGGUCUGGGCUUGC	-1.53543	0.01805
rno-miR-212_st	rno-mir-212	UAACAGUCUCCAGUCACGGCCA	-1.54732	0.01838
rno-miR-25_st	rno-mir-25	CAUUGCACUUGUCUCGGUCUGA	1.39118	0.01963
rno-miR-541_st	rno-mir-541	AAGGGAUUCUGAUGUUGGUCACACU	-1.52181	0.02094
rno-miR-466b_st	rno-mir-466b-2 // rno-mir-466b-1	UAUGUGUGUGUGUAUGUCCAUG	-1.78903	0.02109
rno-miR-199a-3p_st	rno-mir-199a	ACAGUAGUCUGCACAUUGGUUA	1.44637	0.02125
rno-miR-99a_st	rno-mir-99a	AACCCGUAGAUCCGAUCUUGUG	1.39455	0.02326
rno-miR-30a-star_st	rno-mir-30a	CUUUCAGUCGGAUGUUUGCAGC	1.53958	0.02683
rno-miR-221_st	rno-mir-221	AGCUACAUUGUCUGCUGGGUUUC	-1.33974	0.02785
rno-miR-27b_st	rno-mir-27b	UUCACAGUGGCUAAGUUCUGC	1.3574	0.03111
rno-miR-708_st	rno-mir-708	AAGGAGCUUACAAUCUAGCUGGG	-1.3972	0.03157
rno-miR-339-3p_st	rno-mir-339	UGAGCGCCUCGACGACAGAGCCA	1.54487	0.03263
rno-let-7a_st	rno-let-7a-1 // rno-let-7a-2	UGAGGUAGUAGGUUGUAUAGUU	1.43192	0.03408
rno-miR-351_st	rno-mir-351	UCCCUGAGGAGCCCUUUGAGCCUGA	-1.48145	0.03494
rno-miR-296_st	rno-mir-296	GAGGGUUGGGUGGAGGCUCUCC	-1.43044	0.03555
rno-miR-143_st	rno-mir-143	UGAGAUGAAGCACUGUAGCUCA	1.49599	0.03569
rno-miR-7a-star_st	rno-mir-7a-1 // rno-mir-7a-2	ACAACAAAUCACAGUCUGCCAU	-1.32357	0.03955
rno-miR-24_st	rno-mir-24-1 // rno-mir-24-2	UGGCUCAGUUCAGCAGGAACAG	1.30771	0.03999
rno-miR-129-star_st	rno-mir-129-2 // rno-mir-129-1	AAGCCCUUACCCCAAAAAGCAU	-1.46793	0.04185
rno-miR-17_st	rno-mir-17-1 // rno-mir-17-2	CAAAGUGCUUACAGUGCAGGUAG	1.32998	0.04937
rno-let-7b_st	rno-let-7b	UGAGGUAGUAGGUUGUGUGGUU	-1.37326	0.05098
rno-miR-130b_st	rno-mir-130b	CAGUGCAAUGAUGAAAGGGCAU	1.49867	0.05443
rno-miR-181a-star_st	rno-mir-181a-1 // rno-mir-181a-2	ACCAUCGACCGUUGAUUGUACC	-1.37908	0.05581
rno-miR-138-star_st	rno-mir-138-2 // rno-mir-138-1	CGGCUACUUCACAACACCAGGG	-1.3962	0.05853
rno-miR-17-5p_st	rno-mir-17-1 // rno-mir-17-2	CAAAGUGCUUACAGUGCAGGUAG	1.27948	0.06388
rno-miR-328_st	rno-mir-328	CUGGCCCUCUCUGCCCUUCCGU	-1.34416	0.07265
rno-miR-93_st	rno-mir-93	CAAAGUGCUGUUCGUGCAGGUAG	-1.30282	0.07347
rno-miR-376b-3p_st	rno-mir-376b	AUCAUAGAGGAACAUCCACUU	-1.31151	0.07712
rno-miR-25-star_st	rno-mir-25	AGGCGGAGACACGGGCAAUUGC	-1.34366	0.08214
rno-miR-34c-star_st	rno-mir-34c	AAUCACUAACCACACAGCCAGG	-1.35772	0.08506
rno-miR-27a-star_st	rno-mir-27a	AGGGCUUAGCUGCUUGUGAGCA	1.27028	0.08673
rno-miR-9_st	rno-mir-9-3 // rno-mir-9-1 // rno-mir-9-2	UCUUUGGUUAUCUAGCUGUAUGA	-1.41547	0.08914
rno-let-7b-star_st	rno-let-7b	CUAUACAACCUACUGCCUUCCC	-1.25095	0.09902
rno-let-7f_st	rno-let-7f-1 // rno-let-7f-2	UGAGGUAGUAGAUUGUAUAGUU	1.4035	0.10823
rno-miR-345-3p_st	rno-mir-345	CCCUGAACUAGGGGUCUGGAGA	-1.24348	0.11751
rno-miR-17-3p_st	rno-mir-17-1 // rno-mir-17-2	ACUGCAGUGAAGGCACUUGUGG	1.25711	0.12203
rno-miR-325-3p_st	rno-mir-325	UUUAUUGAGCACCUCCUAUCAA	-1.30181	0.1325
rno-miR-338-star_st	rno-mir-338	AACAAUAUCCUGGUGCUGAGUG	-1.21445	0.13684
rno-miR-223_st	rno-mir-223	UGUCAGUUUGUCAAAUACCCC	1.26749	0.14165
rno-miR-379_st	rno-mir-379	UGGUAGACUAUGGAACGUAGG	-1.24066	0.18488
rno-miR-22_st	rno-mir-22	AAGCUGCCAGUUGAAGAACUGU	1.17824	0.19296
rno-miR-872-star_st	rno-mir-872	UGAACUAUUGCAGUAGCCUCCU	1.18114	0.20044
rno-miR-341_st	rno-mir-341	UCGGUCGAUCGGUCGGUCGGU	1.15876	0.23978
rno-miR-107_st	rno-mir-107	AGCAGCAUUGUACAGGGCUAUCA	1.15033	0.2564
rno-miR-140-star_st	rno-mir-140	UACCACAGGGUAGAACCACGG	1.16126	0.26797
rno-miR-140_st	rno-mir-140	CAGUGGUUUUACCCUAUGGUAG	1.17178	0.27036
rno-miR-29a_st	rno-mir-29a	UAGCACCAUCUGAAAUCGGUUA	1.18986	0.27306
rno-miR-222_st	rno-mir-222	AGCUACAUCUGGCUACUGGGU	-1.14064	0.2844
rno-miR-26a_st	rno-mir-26a	UUCAAGUAAUCCAGGAUAGGCU	-1.13402	0.28851
rno-miR-674-5p_st	rno-mir-674	GCACUGAGAUGGGAGUGGUGUA	1.15606	0.28966
rno-miR-345-5p_st	rno-mir-345	UGCUGACCCCUAGUCCAGUGC	-1.16457	0.30412
rno-miR-125a-3p_st	rno-mir-125a	ACAGGUGAGGUUCUUGGGAGCC	-1.14072	0.32527
rno-miR-211_st	rno-mir-211	UUCCCUUUGUCAUCCUUUGCCU	1.11088	0.36965
rno-miR-320_st	rno-mir-320	AAAAGCUGGGUUGAGAGGGCGA	-1.12767	0.37444
rno-miR-125b-3p_st	rno-mir-125b-2 // rno-mir-125b-1	ACGGGUUAGGCUCUUGGGAGCU	-1.16624	0.40577
rno-miR-483_st	rno-mir-483	UCACUCCUCCCCUCCCGUCUUGU	-1.10816	0.41302
rno-miR-325-5p_st	rno-mir-325	CCUAGUAGGUGCUCAGUAAGUGU	-1.16311	0.41885
rno-miR-191_st	rno-mir-191	CAACGGAAUCCCAAAAGCAGCUG	1.10108	0.43808
rno-miR-598-3p_st	rno-mir-598	UACGUCAUCGUCGUCAUCGUUA	-1.1033	0.4446
rno-miR-185_st	rno-mir-185	UGGAGAGAAAGGCAGUUCCUGA	-1.09548	0.45951
rno-miR-125b-star_st	rno-mir-125b-2 // rno-mir-125b-1	ACAAGUCAGGCUCUUGGGACCU	-1.09265	0.48222
rno-miR-30c-2-star_st	rno-mir-30c-1 // rno-mir-30c-2	CUGGGAGAAGGCUGUUUACUCU	1.10706	0.51055
rno-miR-125b-5p_st	rno-mir-125b-2 // rno-mir-125b-1	UCCCUGAGACCCUAACUUGUGA	-0.926676	0.52837
rno-miR-130a_st	rno-mir-130a	CAGUGCAAUGUUAAAAGGGCAU	-1.07677	0.5416
rno-miR-98_st	rno-mir-98	UGAGGUAGUAAGUUGUAUUGUU	1.07736	0.55519
rno-miR-494_st	rno-mir-494	UGAAACAUACACGGGAAACCU	1.07722	0.55756
rno-miR-29b-2-star_st	rno-mir-29b-2 // rno-mir-29b-1	CUGGUUUCACAUGGUGGCUUAG	1.08849	0.56708
rno-let-7d_st	rno-let-7d	AGAGGUAGUAGGUUGCAUAGUU	1.06613	0.59834
rno-miR-100_st	rno-mir-100	AACCCGUAGAUCCGAACUUGUG	-1.07465	0.60034
rno-miR-92b_st	rno-mir-92b	UAUUGCACUCGUCCCGGCCUCC	1.08614	0.64491
rno-let-7c_st	rno-let-7c-1 // rno-let-7c-2	UGAGGUAGUAGGUUGUAUGGUU	-1.04909	0.67227
rno-miR-34c_st	rno-mir-34c	AGGCAGUGUAGUUAGCUGAUUGC	-1.06652	0.67619
rno-miR-125a-5p_st	rno-mir-125a	UCCCUGAGACCCUUUAACCUGUGA	1.04548	0.71263
rno-miR-99b-star_st	rno-mir-99b	CAAGCUCGUGUCUGUGGGUCCG	-1.06554	0.71695
rno-miR-195_st	rno-mir-195	UAGCAGCACAGAAAUAUUGGC	-1.03396	0.7936
rno-miR-484_st	rno-mir-484	UCAGGCUCAGUCCCCUCCCGAU	-1.03379	0.80128
rno-miR-106b-star_st	rno-mir-106b	CCGCACUGUGGGUACUUGCUGC	-1.03879	0.80314
rno-miR-883_st	rno-mir-883	UAACUGCAACAUCUCUCAGUAU	-1.03219	0.80838
rno-miR-503_st	rno-mir-503	UAGCAGCGGGAACAGUACUGCAG	1.05526	0.81021
rno-miR-296-star_st	rno-mir-296	AGGGCCCCCCCUCAAUCCUGU	-1.02926	0.8142
rno-miR-103_st	rno-mir-103-1 // rno-mir-103-2	AGCAGCAUUGUACAGGGCUAUGA	1.01939	0.88909
rno-miR-181a_st	rno-mir-181a-1 // rno-mir-181a-2	AACAUUCAACGCUGUCGGUGAGU	-1.01498	0.89639
rno-miR-106b_st	rno-mir-106b	UAAAGUGCUGACAGUGCAGAU	1.01306	0.91719
rno-miR-23b_st	rno-mir-23b	AUCACAUUGCCAGGGAUUACC	-1.00812	0.94564
rno-miR-880_st	rno-mir-880	UACUCCAUUCAUUCUGAGUAGA	-1.00521	0.96717
rno-miR-99b_st	rno-mir-99b	CACCCGUAGAACCGACCUUGCG	0.998803	0.99342
rno-miR-877_st	rno-mir-877	GUAGAGGAGAUGGCGCAGGG	1.00076	0.9948
				Comment: 0.000 indicates p<0.001
