# Supplementary material for: MicroRNA Profiling in Subventricular Zone after Stroke: MiR-124a Regulates Proliferation of Neural Progenitor Cells through Notch Signaling Pathway
Source: PLoS One. 2011 Aug 26;6(8):e23461. doi: 10.1371/journal.pone.0023461 (PMC3162555; doi:10.1371/journal.pone.0023461)
Supplement: Table S2 — Biologic functions associated with commonly upregulated and downregulated miRNAs in neural progenitor cells after MCAo. (XLS) [file pone.0023461.s003.xls]

## Sheet: upregulated miRs
	Number of Genes	Number of Genes in Pathways
Union	3356	783
miR-146_microT_4	115	25
miR-210_microT_4	12	2
miR-378_microT_4	129	26
miR-16_microT_4	607	146
miR-532_microT_4	151	27
miR-27a_microT_4	811	196
miR-19b_microT_4	670	135
miR-30d_microT_4	890	198
miR-152_microT_4	372	86
miR-200c_microT_4	621	122
miR-652_microT_4	13	2
miR-500_microT_4	138	26
miR-425_microT_4	5	0
miR-150_microT_4	145	49
miR-21_microT_4	164	39
miR-145_microT_4	317	80

## Sheet: pathways 1
KEGG Pathway	Pathway ID	# of Genes (Union)	-ln(p-value) (Union)	# of Genes (miR-146_microT_4)	-ln(p-value) (miR-146_microT_4)	# of Genes (miR-210_microT_4)	-ln(p-value) (miR-210_microT_4)	# of Genes (miR-378_microT_4)	-ln(p-value) (miR-378_microT_4)	# of Genes (miR-16_microT_4)	-ln(p-value) (miR-16_microT_4)	# of Genes (miR-532_microT_4)	-ln(p-value) (miR-532_microT_4)	# of Genes (miR-27a_microT_4)	-ln(p-value) (miR-27a_microT_4)	# of Genes (miR-19b_microT_4)	-ln(p-value) (miR-19b_microT_4)	# of Genes (miR-30d_microT_4)	-ln(p-value) (miR-30d_microT_4)	# of Genes (miR-152_microT_4)	-ln(p-value) (miR-152_microT_4)	# of Genes (miR-200c_microT_4)	-ln(p-value) (miR-200c_microT_4)	# of Genes (miR-652_microT_4)	-ln(p-value) (miR-652_microT_4)	# of Genes (miR-500_microT_4)	-ln(p-value) (miR-500_microT_4)	# of Genes (miR-425_microT_4)	-ln(p-value) (miR-425_microT_4)	# of Genes (miR-150_microT_4)	-ln(p-value) (miR-150_microT_4)	# of Genes (miR-21_microT_4)	-ln(p-value) (miR-21_microT_4)	# of Genes (miR-145_microT_4)	-ln(p-value) (miR-145_microT_4)
Axon guidance	mmu04360	64	42.5	5	10.95	0	-	2	0.83	12	7.19	2	0.76	13	4.94	13	10.42	18	13.1	8	5.98	13	12.37	0	-	3	2.88	0	-	5	4.27	3	1.45	12	19.14
MAPK signaling pathway	mmu04010	95	30.88	1	0.03	0	-	2	0.07	15	2.85	2	0.11	24	7.43	18	6.96	19	2.79	9	1.87	15	4.78	0	-	2	0.07	0	-	7	3.23	8	7.25	14	9.63
Focal adhesion	mmu04510	77	30.53	1	0.28	0	-	1	0.23	20	14.68	4	3.2	15	2.74	14	5.84	15	2.65	13	11.32	17	12.86	0	-	2	0.23	0	-	5	2.02	5	3.18	8	3.11
ErbB signaling pathway	mmu04012	43	28.29	2	1.75	0	-	0	-	11	11.27	2	1.56	15	15.95	7	3.66	11	6.65	7	7.91	8	6.45	0	-	1	0.05	0	-	5	7.58	2	0.8	3	0.65
Regulation of actin cytoskeleton	mmu04810	79	26.57	2	0.17	0	-	0	-	17	7.56	1	0.09	14	1.41	12	2.71	25	13.22	14	11.98	12	3.6	0	-	2	0.13	0	-	4	0.66	7	6.94	8	2.54
Colorectal cancer	mmu05210	39	21.3	1	0.02	0	-	0	-	12	14.38	3	4.74	12	8.89	7	3.75	7	1.5	4	1.65	5	1.58	0	-	1	0.04	0	-	4	4.38	4	6.02	5	3.7
Wnt signaling pathway	mmu04310	56	20.35	3	2.56	0	-	0	-	18	18.03	3	2.26	13	3.66	10	3.74	9	0.61	8	4.82	8	2.22	0	-	1	0.41	0	-	6	5.75	1	0.09	7	3.74
GnRH signaling pathway	mmu04912	41	18.86	0	-	0	-	1	0.12	6	1.38	1	0.14	13	8.9	11	10.68	7	0.98	5	2.59	8	5.31	0	-	3	4.25	0	-	3	1.6	3	2.37	4	1.48
Insulin signaling pathway	mmu04910	53	18.66	0	-	0	-	0	-	13	7.85	0	-	15	6.62	10	4.12	9	0.78	9	7.26	7	1.5	0	-	1	0.38	0	-	6	6.14	3	1.24	6	2.54
Glioma	mmu05214	30	18.02	0	-	0	-	0	-	8	8.08	3	6.86	9	6.84	8	9.11	9	6.72	8	16.98	5	3.01	0	-	2	2.55	0	-	0	-	2	1.43	3	1.41
Renal cell carcinoma	mmu05211	31	15.77	1	0.09	0	-	0	-	9	9.28	1	0.04	8	3.97	8	7.71	6	1.45	5	4.53	11	19.88	0	-	1	0.07	0	-	0	-	2	1.2	3	1.13
Long-term potentiation	mmu04720	29	15.07	0	-	0	-	0	-	4	0.86	1	0.09	5	0.88	9	11.72	12	13.77	3	1.13	6	4.75	0	-	3	6.91	0	-	0	-	0	-	3	1.32
Endometrial cancer	mmu05213	25	14.86	0	-	0	-	0	-	8	10.55	2	3.03	6	2.93	7	8.44	5	1.57	6	10.75	3	0.8	0	-	1	0.25	0	-	3	4.06	2	1.87	2	0.45
mTOR signaling pathway	mmu04150	25	14.86	0	-	0	-	0	-	7	7.51	0	-	8	6.71	4	1.76	5	1.57	5	6.87	7	9.76	0	-	0	-	0	-	3	4.06	1	0	3	1.96
Non-small cell lung cancer	mmu05223	25	14.86	1	0.28	0	-	0	-	9	14.13	1	0.23	7	4.63	6	5.66	8	6.59	6	10.75	3	0.8	0	-	2	3.17	0	-	0	-	2	1.87	3	1.96
TGF-beta signaling pathway	mmu04350	36	14.54	1	0.04	0	-	0	-	9	6.15	1	0.09	9	3.39	8	5.07	4	0.07	7	7.51	5	1.4	0	-	0	-	0	-	2	0.4	4	5.66	8	11.69
Ubiquitin mediated proteolysis	mmu04120	47	14.02	1	0.3	0	-	1	0.33	9	2.78	3	2.66	9	1.08	8	2.23	17	10.78	7	3.97	10	5.78	0	-	5	10.22	0	-	2	0.03	4	3.28	2	0.01
Adherens junction	mmu04520	31	13.8	1	0.05	0	-	0	-	7	4.23	2	1.95	3	0.01	4	0.72	5	0.48	3	0.82	8	8.27	0	-	2	2.05	0	-	2	0.67	2	1.08	10	25.49
Melanogenesis	mmu04916	38	13.68	0	-	0	-	1	0.13	8	3.58	2	1.26	10	3.82	11	10.32	7	0.9	5	2.49	6	2.1	0	-	4	8.43	0	-	2	0.27	0	-	3	0.4
Type II diabetes mellitus	mmu04930	22	12.97	0	-	0	-	0	-	3	0.68	0	-	7	5.74	6	6.83	5	2.09	2	0.52	4	2.69	0	-	0	-	0	-	3	4.76	1	0.07	2	0.63
Chronic myeloid leukemia	mmu05220	31	12.9	1	0.04	0	-	1	0.02	8	5.89	0	-	8	3.32	7	4.65	8	3.24	8	13.19	5	2.05	0	-	2	1.98	0	-	1	0.41	3	3.37	4	2.38
Fc epsilon RI signaling pathway	mmu04664	31	12.48	0	-	0	-	0	-	6	2.43	0	-	12	10.58	7	4.54	7	1.99	5	3.87	4	0.88	0	-	1	0.01	0	-	2	0.61	3	3.31	2	0
VEGF signaling pathway	mmu04370	29	12.17	1	0.08	0	-	0	-	9	9.07	0	-	6	1.43	8	7.53	9	5.37	4	2.37	5	2.38	0	-	2	2.17	0	-	2	0.74	2	1.17	4	2.7
Oxidative phosphorylation	mmu00190	3	12.13	0	-	0	-	0	-	0	-	0	-	1	2.68	1	1.56	0	-	0	-	0	-	0	-	0	-	0	-	1	0.05	0	-	0	-
Prostate cancer	mmu05215	34	11.83	0	-	0	-	2	1.57	12	13.38	3	4.47	8	2.25	7	3.42	9	3.31	10	18.22	6	2.61	0	-	3	4.69	0	-	1	0.4	3	2.67	4	1.75
Acute myeloid leukemia	mmu05221	25	11.61	1	0.2	0	-	1	0.18	8	8.96	2	2.64	6	2.32	8	10.07	5	1.17	7	13.48	3	0.57	0	-	1	0.18	0	-	1	0.21	2	1.59	2	0.3
Long-term depression	mmu04730	30	11.5	1	0.04	0	-	0	-	12	17.03	1	0	4	0.06	6	2.95	9	4.69	1	0.06	5	2.05	0	-	2	1.98	0	-	1	0.41	0	-	3	0.92
Pancreatic cancer	mmu05212	29	11.33	1	0.06	0	-	1	0.04	9	8.67	0	-	6	1.32	6	3.2	6	1.28	5	4.23	5	2.24	0	-	2	2.09	0	-	2	0.7	2	1.11	3	1.02
T cell receptor signaling pathway	mmu04660	34	10.13	2	1.53	0	-	1	0.1	5	0.65	1	0.13	11	5.67	6	1.81	12	7.21	8	9.72	7	3.74	0	-	2	1.44	0	-	1	0.32	4	5.25	3	0.47
Gap junction	mmu04540	32	8.81	0	-	0	-	0	-	6	1.61	0	-	7	1.24	8	4.87	8	2.06	5	2.87	9	8.06	0	-	4	9.22	0	-	0	-	1	0.37	2	0.18
Arachidonic acid metabolism	mmu00590	1	8.36	0	-	0	-	0	-	0	-	0	-	0	-	1	0.55	0	-	0	-	0	-	0	-	0	-	0	-	0	-	0	-	0	-
Melanoma	mmu05218	26	8.21	0	-	0	-	0	-	10	11.92	2	2.06	6	1.43	8	7.53	7	2.45	5	4.43	4	1.11	0	-	2	2.17	0	-	0	-	1	0.18	3	1.09
Metabolism of xenobiotics by cytochrome P450	mmu00980	1	7.96	0	-	0	-	0	-	0	-	0	-	1	1.15	0	-	0	-	0	-	1	0.34	0	-	0	-	0	-	0	-	0	-	0	-
Leukocyte transendothelial migration	mmu04670	36	7.56	0	-	0	-	0	-	6	0.84	1	0.24	7	0.51	11	8.33	10	2.72	3	0.08	7	2.62	0	-	2	1.08	0	-	1	0.12	2	0.4	6	3.85
Heparan sulfate biosynthesis	mmu00534	10	7.25	0	-	0	-	1	1.28	1	0.2	0	-	2	0.62	1	0.14	2	0.6	0	-	3	4.64	0	-	0	-	0	-	0	-	0	-	0	-
Phosphatidylinositol signaling system	mmu04070	25	7.07	1	0.08	0	-	0	-	4	0.63	1	0.03	5	0.62	7	5.25	10	7.27	4	2.37	6	4.07	0	-	0	-	0	-	1	0.35	1	0.18	2	0.08
Tight junction	mmu04530	40	6.89	1	0.3	0	-	3	2.78	9	2.72	1	0.36	4	0.76	9	3.3	11	2.48	4	0.44	7	1.75	0	-	2	0.79	0	-	1	0.04	0	-	7	4.48
Dorso-ventral axis formation	mmu04320	12	6.65	0	-	0	-	0	-	3	2.3	1	0.84	3	1.36	3	2.6	2	0.17	2	1.62	2	0.88	0	-	1	0.88	0	-	0	-	1	0.48	2	1.8
Pyrimidine metabolism	mmu00240	5	6.29	0	-	0	-	0	-	2	0.34	0	-	0	-	0	-	1	1.79	1	0.23	0	-	0	-	0	-	0	-	1	0.41	0	-	0	-
Autoimmune thyroid disease	mmu05320	2	6.17	0	-	0	-	0	-	1	0.49	0	-	1	0.99	0	-	0	-	0	-	0	-	0	-	0	-	0	-	0	-	1	0.1	0	-
Small cell lung cancer	mmu05222	28	5.88	2	1.72	0	-	1	0.05	10	8.58	3	4.6	4	0.14	6	2.19	7	1.39	5	3.13	6	2.74	0	-	1	0.05	0	-	2	0.43	3	2.77	0	-
B cell receptor signaling pathway	mmu04662	22	5.87	1	0.15	0	-	1	0.12	4	0.9	0	-	5	0.93	4	1.12	7	3.11	5	5.21	3	0.42	0	-	2	2.5	0	-	3	3.12	2	1.4	3	1.37
Complement and coagulation cascades	mmu04610	4	5.16	0	-	0	-	0	-	0	-	0	-	0	-	1	0.55	0	-	1	0	1	0.4	0	-	0	-	0	-	1	0.35	0	-	1	0.08
Linoleic acid metabolism	mmu00591	1	5.08	0	-	0	-	0	-	0	-	0	-	0	-	1	0	0	-	0	-	0	-	0	-	0	-	0	-	0	-	0	-	0	-
Androgen and estrogen metabolism	mmu00150	1	4.68	0	-	0	-	0	-	1	0.01	0	-	0	-	0	-	0	-	0	-	0	-	0	-	0	-	0	-	0	-	0	-	0	-
p53 signaling pathway	mmu04115	21	4.62	0	-	0	-	0	-	7	5.36	2	2.33	6	1.83	5	2.32	1	1.07	3	1.13	3	0.39	0	-	0	-	0	-	0	-	0	-	3	1.32
Apoptosis	mmu04210	25	4.59	1	0	0	-	1	0.01	5	1.1	2	1.71	5	0.29	5	1.38	6	0.89	3	0.63	3	0.04	0	-	1	0.01	0	-	2	0.53	3	3.08	1	0.05
Glutathione metabolism	mmu00480	1	4.55	0	-	0	-	0	-	0	-	0	-	0	-	0	-	1	0.34	0	-	0	-	0	-	0	-	0	-	0	-	0	-	0	-
Inositol phosphate metabolism	mmu00562	17	4.52	1	0.33	0	-	0	-	2	0.17	1	0.27	2	0.06	3	0.71	9	9.93	3	1.92	4	2.41	0	-	0	-	0	-	1	0.1	0	-	3	2.16
Hedgehog signaling pathway	mmu04340	18	4.47	0	-	0	-	1	0.24	6	4.84	0	-	1	0.71	6	5.49	4	0.57	1	0.32	4	2.08	0	-	0	-	0	-	2	1.27	0	-	0	-
Calcium signaling pathway	mmu04020	47	4.28	1	0.38	0	-	1	0.33	3	1.41	2	0.28	10	0.33	8	0.74	18	6.57	5	0.38	6	0.08	0	-	4	3.82	0	-	1	0.41	0	-	5	0.57
Histidine metabolism	mmu00340	1	4.02	0	-	0	-	0	-	1	0.12	0	-	0	-	0	-	0	-	0	-	0	-	0	-	0	-	0	-	0	-	0	-	0	-
Taste transduction	mmu04742	4	3.95	0	-	0	-	0	-	0	-	0	-	3	0.21	1	0.33	0	-	0	-	1	0.2	0	-	0	-	0	-	0	-	0	-	0	-
Glycolysis / Gluconeogenesis	mmu00010	3	3.89	0	-	1	5.83	0	-	0	-	0	-	0	-	0	-	0	-	2	0.35	0	-	0	-	0	-	0	-	0	-	0	-	0	-
Tryptophan metabolism	mmu00380	3	3.89	0	-	0	-	0	-	1	0.25	0	-	1	0.67	0	-	0	-	0	-	1	0.04	0	-	0	-	0	-	1	0.14	0	-	0	-
Natural killer cell mediated cytotoxicity	mmu04650	32	3.89	1	0.21	0	-	0	-	5	0.18	0	-	10	2.6	6	1.02	10	2.52	6	3.2	6	1.41	0	-	2	1.03	0	-	1	0.09	4	3.98	3	0.15
Glutamate metabolism	mmu00251	11	3.84	0	-	0	-	0	-	1	0.42	0	-	4	2.66	1	0.46	3	1.04	0	-	2	0.7	0	-	0	-	0	-	1	0.22	0	-	0	-
Toll-like receptor signaling pathway	mmu04620	28	3.75	2	1.43	0	-	1	0.13	7	2.31	0	-	8	1.7	5	0.75	3	0.59	3	0.27	5	1.06	0	-	1	0.13	0	-	2	0.27	2	0.59	1	0.27
Fatty acid metabolism	mmu00071	2	3.61	0	-	0	-	0	-	1	0.01	0	-	0	-	2	0.06	0	-	0	-	0	-	0	-	0	-	0	-	1	0.01	0	-	1	0.33
Lysine degradation	mmu00310	1	3.35	0	-	0	-	0	-	0	-	0	-	0	-	0	-	1	0.04	0	-	1	0.46	0	-	0	-	0	-	0	-	0	-	0	-
Butanoate metabolism	mmu00650	2	3.35	0	-	0	-	0	-	0	-	0	-	0	-	1	0.12	0	-	0	-	1	0.24	0	-	0	-	0	-	0	-	0	-	0	-
Pyruvate metabolism	mmu00620	2	3.35	0	-	1	7.41	0	-	0	-	0	-	0	-	0	-	1	0.3	0	-	0	-	0	-	0	-	0	-	0	-	0	-	0	-
Notch signaling pathway	mmu04330	15	3.32	1	0.38	0	-	1	0.34	3	0.68	0	-	6	3.72	1	0.02	3	0.14	0	-	2	0.08	0	-	0	-	0	-	0	-	2	2.21	1	0.41
Basal cell carcinoma	mmu05217	17	3.1	0	-	0	-	1	0.21	6	4.54	1	0.19	4	0.51	4	1.56	1	0.79	1	0.27	1	0.1	0	-	0	-	0	-	2	1.19	0	-	1	0.37
Fructose and mannose metabolism	mmu00051	3	3.04	1	0.39	0	-	0	-	0	-	0	-	1	0.45	1	0	0	-	0	-	0	-	0	-	0	-	0	-	0	-	1	0.08	0	-
Thyroid cancer	mmu05216	10	2.98	0	-	0	-	0	-	3	2.03	2	6.1	3	1.16	2	0.59	1	0.09	1	0.1	1	0.35	0	-	1	0.8	0	-	0	-	0	-	3	4.82
Propanoate metabolism	mmu00640	1	2.95	0	-	1	9.96	0	-	0	-	0	-	0	-	0	-	0	-	0	-	0	-	0	-	0	-	0	-	0	-	0	-	0	-
Cell Communication	mmu01430	16	2.9	0	-	0	-	0	-	0	-	0	-	0	-	3	0.37	4	0.79	2	0.12	3	0.17	0	-	2	0.79	0	-	1	0.04	0	-	2	0.02
Tyrosine metabolism	mmu00350	4	2.89	0	-	0	-	0	-	1	0.22	0	-	0	-	1	0.13	3	0	0	-	0	-	0	-	0	-	0	-	0	-	0	-	1	0.47
Glycan structures - biosynthesis 1	mmu01030	30	2.83	0	-	0	-	1	0.23	2	0.85	1	0.26	12	4.99	4	0.1	9	1.7	2	0.06	4	0.05	0	-	0	-	0	-	1	0.1	0	-	1	0.47
Allograft rejection	mmu05330	4	2.78	0	-	0	-	0	-	1	0.2	0	-	3	0.04	0	-	0	-	0	-	0	-	0	-	0	-	0	-	0	-	1	0.02	0	-
Cell cycle	mmu04110	29	2.78	2	1.2	0	-	1	0.2	12	9.54	1	0.23	5	0.09	2	0.6	7	0.53	7	5.4	3	0.11	0	-	1	0.2	0	-	1	0.14	2	0.43	3	0.22
Antigen processing and presentation	mmu04612	9	2.73	0	-	0	-	2	1.71	1	0.98	2	1.61	1	1.64	0	-	1	1.67	3	0.55	2	0	0	-	2	1.71	0	-	0	-	0	-	1	0.09
Bladder cancer	mmu05219	13	2.65	0	-	0	-	0	-	6	7.23	0	-	3	0.34	4	2.76	2	0.32	2	0.7	3	1.39	0	-	2	4.18	0	-	0	-	0	-	2	0.82
DNA replication	mmu03030	2	2.59	0	-	0	-	0	-	0	-	0	-	0	-	0	-	0	-	0	-	0	-	0	-	0	-	0	-	2	2.44	0	-	0	-
Base excision repair	mmu03410	2	2.59	0	-	0	-	0	-	0	-	0	-	0	-	0	-	1	0.11	0	-	0	-	0	-	0	-	0	-	1	0.11	0	-	0	-
Pentose phosphate pathway	mmu00030	1	2.41	0	-	0	-	0	-	0	-	0	-	0	-	0	-	0	-	1	0.03	0	-	0	-	0	-	0	-	0	-	0	-	0	-
Asthma	mmu05310	1	2.27	0	-	0	-	0	-	0	-	0	-	1	0.28	0	-	0	-	0	-	0	-	0	-	0	-	0	-	0	-	0	-	0	-
RNA polymerase	mmu03020	1	2.27	0	-	0	-	0	-	1	0.37	0	-	0	-	0	-	0	-	0	-	0	-	0	-	0	-	0	-	0	-	0	-	0	-
Cytokine-cytokine receptor interaction	mmu04060	36	2.19	0	-	0	-	1	0.01	9	0.01	0	-	12	0	8	0.13	4	3.59	4	0.22	4	1.2	0	-	0	-	0	-	3	0.19	6	3.58	5	0.07
Biosynthesis of steroids	mmu00100	1	2.13	0	-	0	-	0	-	0	-	0	-	1	0.34	0	-	0	-	0	-	0	-	0	-	0	-	0	-	0	-	0	-	0	-
Adipocytokine signaling pathway	mmu04920	19	2.02	0	-	0	-	2	2.17	3	0.01	0	-	3	0.04	5	1.91	4	0.03	3	0.92	3	0.24	0	-	0	-	0	-	4	5.65	0	-	1	0.08
Neuroactive ligand-receptor interaction	mmu04080	40	1.87	2	0.04	0	-	0	-	5	1.6	0	-	11	0.21	3	2.62	15	0.62	4	0.37	2	2.98	0	-	3	0.72	0	-	3	0.21	1	0.63	2	1.42
gamma-Hexachlorocyclohexane degradation	mmu00361	1	1.86	0	-	0	-	0	-	0	-	0	-	0	-	0	-	1	0.45	0	-	0	-	0	-	0	-	0	-	0	-	0	-	0	-
Glycosylphosphatidylinositol(GPI)-anchor	mmu00563	1	1.86	0	-	0	-	0	-	0	-	0	-	0	-	0	-	1	0.45	0	-	0	-	0	-	0	-	0	-	0	-	0	-	0	-
Biosynthesis of unsaturated fatty acids	mmu01040	2	1.82	0	-	0	-	0	-	0	-	0	-	0	-	1	0.43	2	0.09	0	-	0	-	0	-	0	-	0	-	0	-	1	0.42	0	-
Nucleotide excision repair	mmu03420	4	1.76	0	-	0	-	0	-	1	0.01	0	-	0	-	1	0.09	2	0.32	1	0.37	0	-	0	-	0	-	0	-	3	5.5	0	-	0	-
D-Glutamine and D-glutamate metabolism	mmu00471	2	1.71	0	-	0	-	0	-	1	1.48	0	-	0	-	0	-	0	-	0	-	1	1.79	0	-	0	-	0	-	0	-	0	-	0	-
PPAR signaling pathway	mmu03320	9	1.71	0	-	0	-	0	-	1	0.72	0	-	4	0	3	0.05	1	1.33	0	-	0	-	0	-	0	-	0	-	1	0.37	1	0.2	1	0.05
Citrate cycle (TCA cycle)	mmu00020	2	1.7	0	-	0	-	0	-	0	-	0	-	1	0.14	1	0.4	0	-	0	-	0	-	0	-	0	-	0	-	0	-	0	-	0	-
Jak-STAT signaling pathway	mmu04630	35	1.6	0	-	0	-	1	0.44	11	3.94	1	0.47	7	0.12	12	6.18	8	0.09	7	3	4	0.02	0	-	0	-	0	-	2	0.18	5	4.81	2	0.21
Aminoacyl-tRNA biosynthesis	mmu00970	3	1.6	0	-	0	-	0	-	0	-	0	-	0	-	0	-	2	0.07	0	-	0	-	1	8.84	0	-	0	-	1	0.13	0	-	0	-
SNARE interactions in vesicular transport	mmu04130	10	1.58	1	0.64	0	-	0	-	2	0.22	1	0.57	5	3.8	3	1.65	2	0.11	0	-	4	4.36	0	-	0	-	0	-	0	-	0	-	0	-
O-Glycan biosynthesis	mmu00512	8	1.51	0	-	0	-	0	-	1	0.44	0	-	5	5.8	1	0.37	5	5.72	2	1.62	0	-	0	-	0	-	0	-	0	-	0	-	0	-
Type I diabetes mellitus	mmu04940	7	1.46	0	-	0	-	0	-	1	0.37	0	-	3	0.13	1	0.26	1	0.85	0	-	1	0.14	0	-	0	-	0	-	0	-	1	0.05	0	-
Riboflavin metabolism	mmu00740	1	1.44	0	-	0	-	0	-	0	-	0	-	1	0.38	0	-	0	-	0	-	0	-	0	-	0	-	0	-	0	-	1	0.84	0	-
Proteasome	mmu03050	3	1.37	0	-	0	-	0	-	0	-	0	-	1	0	0	-	1	0.01	0	-	0	-	0	-	1	0.69	0	-	1	0.17	0	-	0	-
Regulation of autophagy	mmu04140	8	1.31	0	-	1	10.64	2	6.6	0	-	0	-	1	0.14	0	-	2	0.13	2	1.53	1	0.32	0	-	0	-	0	-	1	0.27	0	-	1	0.03
Alzheimer's disease	mmu05010	8	1.31	0	-	0	-	0	-	3	2.16	0	-	2	0.14	0	-	1	0.13	0	-	1	0.32	0	-	0	-	0	-	1	0.27	0	-	1	0.03
alpha-Linolenic acid metabolism	mmu00592	1	1.3	0	-	0	-	0	-	0	-	0	-	0	-	1	0.07	0	-	0	-	0	-	0	-	0	-	0	-	0	-	0	-	0	-
Cell adhesion molecules (CAMs)	mmu04514	22	1.21	1	0.37	0	-	0	-	6	0.16	1	0.44	8	0.23	3	0.57	5	0.55	4	0.26	5	0.1	0	-	1	0.41	0	-	1	0.13	2	0.1	1	0.85
Carbon fixation	mmu00710	2	1.2	0	-	0	-	0	-	0	-	0	-	0	-	0	-	2	0.33	0	-	0	-	0	-	0	-	0	-	0	-	0	-	0	-
Basal transcription factors	mmu03022	9	1.19	1	0.7	0	-	0	-	2	0.29	0	-	3	0.83	2	0.4	2	0.04	2	1.15	3	2.19	1	9.1	0	-	0	-	0	-	0	-	2	1.31
Starch and sucrose metabolism	mmu00500	7	1.18	1	0.25	0	-	1	0.23	0	-	0	-	2	0.06	0	-	1	0.76	1	0.3	0	-	0	-	0	-	0	-	0	-	0	-	1	0.39
Naphthalene and anthracene degradation	mmu00626	1	1.16	0	-	0	-	0	-	1	0.08	0	-	0	-	0	-	0	-	0	-	0	-	0	-	0	-	0	-	0	-	0	-	0	-
ABC transporters - General	mmu02010	5	1.1	0	-	0	-	0	-	0	-	1	0.41	3	0.34	3	1.12	0	-	2	0.7	0	-	0	-	1	0.44	0	-	1	0	0	-	1	0.32
ECM-receptor interaction	mmu04512	20	1.08	0	-	0	-	0	-	1	0.98	0	-	4	0.21	5	1.25	5	0.19	5	3.33	4	0.65	0	-	1	0.03	0	-	1	0.48	2	0.84	1	0.09
Hematopoietic cell lineage	mmu04640	12	1.08	0	-	0	-	0	-	2	0.24	0	-	3	0.21	2	0.12	3	0.23	3	0.58	0	-	0	-	0	-	0	-	2	0.5	1	0.3	0	-
Aminophosphonate metabolism	mmu00440	1	1.02	0	-	0	-	0	-	1	0.04	0	-	0	-	0	-	0	-	0	-	0	-	0	-	0	-	0	-	0	-	0	-	0	-
Bisphenol A degradation	mmu00363	1	1.02	0	-	0	-	0	-	0	-	0	-	0	-	0	-	1	0.25	0	-	0	-	0	-	0	-	0	-	0	-	0	-	0	-
Glyoxylate and dicarboxylate metabolism	mmu00630	1	1.02	0	-	0	-	0	-	0	-	0	-	0	-	1	0	0	-	0	-	0	-	0	-	0	-	0	-	0	-	0	-	0	-
Huntington's disease	mmu05040	8	0.98	0	-	0	-	1	0.76	1	0.42	0	-	3	1.07	3	2.18	2	0.05	0	-	1	0.38	0	-	0	-	0	-	0	-	2	3.91	2	1.53
Nicotinate and nicotinamide metabolism	mmu00760	2	0.95	0	-	0	-	0	-	0	-	0	-	0	-	0	-	1	0.45	1	0.06	0	-	0	-	0	-	0	-	0	-	0	-	0	-
Benzoate degradation via CoA ligation	mmu00632	3	0.92	0	-	0	-	0	-	0	-	0	-	0	-	1	0.4	3	1.23	0	-	0	-	0	-	0	-	0	-	0	-	1	0.45	1	0.03
N-Glycan biosynthesis	mmu00510	11	0.91	0	-	0	-	0	-	2	0.03	1	0.37	5	2.46	2	0.04	2	0.24	0	-	1	0.15	0	-	0	-	0	-	0	-	1	0.11	0	-
Olfactory transduction	mmu04740	8	0.83	0	-	0	-	0	-	1	0.38	1	0.69	3	0.98	2	0.49	1	0.02	1	0.15	1	0.4	0	-	0	-	0	-	0	-	0	-	1	0.1
Mismatch repair	mmu03430	2	0.83	0	-	0	-	0	-	0	-	0	-	0	-	0	-	0	-	0	-	0	-	0	-	0	-	0	-	2	4.6	0	-	0	-
Phenylalanine metabolism	mmu00360	3	0.81	0	-	0	-	0	-	0	-	0	-	0	-	1	0.37	3	1.33	0	-	0	-	0	-	0	-	0	-	0	-	0	-	1	0.01
Folate biosynthesis	mmu00790	4	0.8	1	0.7	0	-	1	0.66	0	-	0	-	1	0.03	0	-	1	0.04	0	-	0	-	0	-	0	-	0	-	0	-	0	-	0	-
Glycosphingolipid biosynthesis - neo-lactoseries	mmu00602	5	0.78	0	-	0	-	0	-	0	-	0	-	1	0.33	1	0.07	1	0.34	0	-	0	-	0	-	0	-	0	-	0	-	0	-	2	3.16
Prion disease	mmu05060	4	0.71	0	-	0	-	0	-	1	0.03	0	-	1	0.14	0	-	2	1.32	0	-	2	2.62	0	-	0	-	0	-	0	-	1	1.24	1	0.46
Circadian rhythm	mmu04710	4	0.71	0	-	0	-	0	-	1	0.03	0	-	1	0.14	1	0.08	3	4.1	1	0.4	0	-	0	-	0	-	0	-	0	-	0	-	0	-
1- and 2-Methylnaphthalene degradation	mmu00624	2	0.7	0	-	0	-	0	-	0	-	0	-	0	-	1	0.14	2	0.6	0	-	0	-	0	-	0	-	0	-	0	-	0	-	1	0.17
Glycosphingolipid biosynthesis - globoseries	mmu00603	1	0.6	0	-	0	-	0	-	0	-	0	-	0	-	1	0.13	0	-	0	-	0	-	0	-	0	-	0	-	0	-	0	-	0	-
Glycine, serine and threonine metabolism	mmu00260	7	0.59	0	-	0	-	1	0.33	1	0.13	0	-	2	0.12	0	-	2	0.11	0	-	0	-	1	6.4	0	-	0	-	1	0.07	0	-	0	-
Limonene and pinene degradation	mmu00903	3	0.59	0	-	0	-	0	-	0	-	0	-	0	-	1	0.31	3	1.56	0	-	0	-	0	-	0	-	0	-	0	-	1	0.55	1	0.02
Alkaloid biosynthesis I	mmu00950	1	0.51	0	-	0	-	0	-	0	-	0	-	0	-	0	-	1	0.51	0	-	0	-	0	-	0	-	0	-	0	-	0	-	0	-
Selenoamino acid metabolism	mmu00450	4	0.51	1	0.8	0	-	0	-	2	0.42	0	-	0	-	1	0.46	1	0.05	0	-	0	-	0	-	1	0.76	0	-	0	-	0	-	0	-
beta-Alanine metabolism	mmu00410	3	0.48	0	-	0	-	0	-	0	-	0	-	0	-	1	0.28	0	-	1	0.01	1	0.2	0	-	0	-	0	-	0	-	0	-	0	-
Amyotrophic lateral sclerosis (ALS)	mmu05030	5	0.45	0	-	0	-	0	-	2	1.15	0	-	0	-	0	-	3	2.35	0	-	2	1.54	0	-	0	-	0	-	0	-	1	0.78	1	0.17
Neurodegenerative Diseases	mmu01510	9	0.44	0	-	0	-	1	0.5	3	1.12	0	-	3	0.48	0	-	4	1.53	0	-	2	0.3	0	-	1	0.5	0	-	0	-	1	0.19	1	0.26
Urea cycle and metabolism of amino groups	mmu00220	4	0.41	0	-	0	-	1	0.8	0	-	0	-	0	-	0	-	1	0.09	1	0.1	0	-	0	-	0	-	0	-	1	0.24	0	-	0	-
Dentatorubropallidoluysian atrophy (DRPLA)	mmu05050	4	0.36	0	-	0	-	0	-	2	1.69	0	-	1	0.24	2	1.89	0	-	0	-	0	-	0	-	0	-	0	-	0	-	1	1.05	0	-
Alanine and aspartate metabolism	mmu00252	5	0.36	0	-	0	-	0	-	0	-	0	-	0	-	2	0.35	1	0.07	1	0.21	1	0.49	0	-	0	-	0	-	0	-	0	-	0	-
Purine metabolism	mmu00230	25	0.32	1	0.37	0	-	0	-	3	0.74	0	-	11	1.98	6	0.36	2	2.49	2	0.25	2	0.95	0	-	1	0.4	0	-	3	0.63	0	-	1	0.83
Nucleotide sugars metabolism	mmu00520	1	0.31	0	-	0	-	0	-	0	-	0	-	0	-	0	-	0	-	0	-	0	-	0	-	0	-	0	-	0	-	0	-	1	1.33
Thiamine metabolism	mmu00730	1	0.31	0	-	0	-	0	-	0	-	0	-	1	0.01	0	-	0	-	0	-	0	-	0	-	0	-	0	-	0	-	1	1.65	0	-
Ethylbenzene degradation	mmu00642	2	0.31	0	-	0	-	0	-	0	-	0	-	0	-	1	0.26	2	1.97	0	-	0	-	0	-	0	-	0	-	0	-	0	-	1	0.7
Alkaloid biosynthesis II	mmu00960	3	0.28	0	-	0	-	0	-	0	-	0	-	1	0.47	1	0.21	2	0.45	0	-	0	-	0	-	0	-	0	-	0	-	0	-	1	0.11
Chondroitin sulfate biosynthesis	mmu00532	3	0.28	0	-	0	-	0	-	0	-	1	1.09	0	-	0	-	1	0.45	0	-	0	-	0	-	0	-	0	-	1	0.47	0	-	0	-
Reductive carboxylate cycle (CO2 fixation)	mmu00720	2	0.25	0	-	1	24.69	0	-	0	-	0	-	1	0.03	0	-	0	-	0	-	0	-	0	-	0	-	0	-	0	-	0	-	0	-
Protein export	mmu03060	3	0.25	0	-	0	-	0	-	1	0.14	0	-	0	-	1	0.19	1	0.04	0	-	0	-	0	-	0	-	0	-	0	-	0	-	0	-
Cysteine metabolism	mmu00272	2	0.23	0	-	0	-	0	-	0	-	0	-	0	-	0	-	2	1.02	0	-	0	-	0	-	0	-	0	-	0	-	0	-	0	-
Glycosphingolipid biosynthesis - ganglioseries	mmu00604	3	0.22	0	-	0	-	0	-	0	-	0	-	1	0.29	1	0.03	0	-	0	-	1	0.02	0	-	0	-	0	-	0	-	0	-	0	-
Maturity onset diabetes of the young	mmu04950	5	0.2	0	-	0	-	0	-	1	0.44	0	-	1	0.19	1	0.37	2	0.17	0	-	1	0.29	0	-	1	0.88	0	-	0	-	0	-	0	-
Nitrogen metabolism	mmu00910	4	0.2	0	-	0	-	0	-	1	0.27	0	-	2	0.47	0	-	0	-	0	-	1	0.14	0	-	0	-	0	-	0	-	0	-	0	-
Glycerophospholipid metabolism	mmu00564	13	0.19	0	-	0	-	0	-	3	0.17	0	-	4	0.29	4	1.22	3	0.26	0	-	3	0.47	0	-	0	-	0	-	0	-	0	-	3	1.46
Methionine metabolism	mmu00271	4	0.18	1	1.26	0	-	0	-	1	0.23	1	1.16	0	-	1	0.18	2	0.52	0	-	1	0.11	0	-	1	1.21	0	-	0	-	0	-	0	-
Parkinson's disease	mmu05020	3	0.18	0	-	0	-	0	-	1	0.23	0	-	1	0.47	0	-	2	0.52	0	-	1	0.11	0	-	0	-	0	-	0	-	0	-	0	-
Glycosphingolipid biosynthesis - lactoseries	mmu00601	2	0.17	0	-	0	-	1	2.73	1	0.28	0	-	0	-	0	-	1	0.07	0	-	0	-	0	-	0	-	0	-	0	-	0	-	0	-
Aminosugars metabolism	mmu00530	5	0.12	0	-	0	-	0	-	0	-	0	-	4	2.51	0	-	2	0.02	0	-	0	-	0	-	0	-	0	-	0	-	1	0.36	0	-
Keratan sulfate biosynthesis	mmu00533	3	0.12	0	-	0	-	0	-	0	-	0	-	1	0.19	1	0.03	1	0.2	0	-	0	-	0	-	0	-	0	-	0	-	0	-	1	0.4
Ether lipid metabolism	mmu00565	7	0.11	0	-	0	-	0	-	4	3.65	0	-	1	0.03	2	0.4	2	0.04	0	-	1	0.46	0	-	0	-	0	-	1	0.15	0	-	2	1.31
Sphingolipid metabolism	mmu00600	7	0.1	0	-	0	-	0	-	2	0.18	0	-	2	0.13	1	0.28	2	0.14	1	0.25	1	0.41	0	-	0	-	0	-	1	0.09	0	-	1	0.2
Caprolactam degradation	mmu00930	2	0.1	0	-	0	-	0	-	0	-	0	-	0	-	0	-	1	0.09	1	0.47	1	0.2	0	-	0	-	0	-	0	-	0	-	0	-
Novobiocin biosynthesis	mmu00401	1	0.09	0	-	0	-	0	-	0	-	0	-	0	-	0	-	1	1.06	0	-	0	-	0	-	0	-	0	-	0	-	0	-	0	-
Glycan structures - biosynthesis 2	mmu01031	11	0.09	0	-	0	-	1	0.2	1	0.34	0	-	2	0.11	2	0.24	3	0.12	0	-	1	0.12	0	-	0	-	0	-	0	-	0	-	2	0.34
Glycerolipid metabolism	mmu00561	8	0.08	0	-	0	-	0	-	2	0.03	0	-	3	0.38	1	0.12	2	0.3	0	-	2	0.24	0	-	0	-	0	-	0	-	0	-	1	0.3
Taurine and hypotaurine metabolism	mmu00430	2	0.03	0	-	0	-	0	-	0	-	0	-	0	-	1	0.43	0	-	0	-	1	0.52	0	-	0	-	0	-	0	-	0	-	0	-
Arginine and proline metabolism	mmu00330	6	0.03	0	-	0	-	0	-	1	0.25	0	-	0	-	0	-	5	3.93	0	-	0	-	0	-	0	-	0	-	0	-	0	-	0	-
Phenylalanine, tyrosine and tryptophan biosynthesis	mmu00400	1	0.03	0	-	0	-	0	-	0	-	0	-	0	-	0	-	1	0.15	0	-	0	-	0	-	0	-	0	-	0	-	0	-	0	-
Renin-angiotensin system	mmu04614	4	0	0	-	0	-	0	-	0	-	0	-	2	0.71	1	0.11	0	-	0	-	1	0.04	0	-	0	-	0	-	0	-	0	-	0	-

## Sheet: downregulated miRs
	Number of Genes	Number of Genes in Pathways
Union	3662	828
miR-124a_microT_4	968	231
miR-291a-3p_microT_4	752	162
miR-139_microT_4	218	39
miR-128a_microT_4	692	168
miR-383_microT_4	103	20
miR-330_microT_4	462	115
miR-487b_microT_4	13	5
miR-138_microT_4	252	37
miR-672_microT_4	127	19
miR-127_microT_4	11	0
miR-433-3p_microT_4	154	38
miR-433-5p_microT_4	4	1
miR-434-3p_microT_4	116	26
miR-434-5p_microT_4	1	0
miR-132_microT_4	253	61
miR-181b_microT_4	578	123
miR-346_microT_4	111	23
miR-207_microT_4	238	56
let-7d_microT_4	464	106

## Sheet: pathways 2
KEGG Pathway	Pathway ID	# of Genes (Union)	-ln(p-value) (Union)	# of Genes (miR-124a_microT_4)	-ln(p-value) (miR-124a_microT_4)	# of Genes (miR-291a-3p_microT_4)	-ln(p-value) (miR-291a-3p_microT_4)	# of Genes (miR-139_microT_4)	-ln(p-value) (miR-139_microT_4)	# of Genes (miR-128a_microT_4)	-ln(p-value) (miR-128a_microT_4)	# of Genes (miR-383_microT_4)	-ln(p-value) (miR-383_microT_4)	# of Genes (miR-330_microT_4)	-ln(p-value) (miR-330_microT_4)	# of Genes (miR-487b_microT_4)	-ln(p-value) (miR-487b_microT_4)	# of Genes (miR-138_microT_4)	-ln(p-value) (miR-138_microT_4)	# of Genes (miR-672_microT_4)	-ln(p-value) (miR-672_microT_4)	# of Genes (miR-127_microT_4)	-ln(p-value) (miR-127_microT_4)	# of Genes (miR-433-3p_microT_4)	-ln(p-value) (miR-433-3p_microT_4)	# of Genes (miR-433-5p_microT_4)	-ln(p-value) (miR-433-5p_microT_4)	# of Genes (miR-434-3p_microT_4)	-ln(p-value) (miR-434-3p_microT_4)	# of Genes (miR-434-5p_microT_4)	-ln(p-value) (miR-434-5p_microT_4)	# of Genes (miR-132_microT_4)	-ln(p-value) (miR-132_microT_4)	# of Genes (miR-181b_microT_4)	-ln(p-value) (miR-181b_microT_4)	# of Genes (miR-346_microT_4)	-ln(p-value) (miR-346_microT_4)	# of Genes (miR-207_microT_4)	-ln(p-value) (miR-207_microT_4)	# of Genes (let-7d_microT_4)	-ln(p-value) (let-7d_microT_4)	# of Genes (Intersection)
Axon guidance	mmu04360	58	27.45	19	11.45	13	7.44	3	1.45	9	1.97	0	-	10	6.65	2	7.52	7	14.79	1	0.1	0	-	2	0.26	0	-	2	0.83	0	-	7	7.35	9	4.27	1	0.23	5	3.41	5	0.69	0
MAPK signaling pathway	mmu04010	95	26.38	23	3.81	24	11.73	4	0.75	19	4.77	2	0.21	16	6.85	0	-	1	0.53	5	6.46	0	-	6	3.38	0	-	5	3.98	0	-	11	8	17	7.16	1	0.05	3	0.01	15	6.69	0
Pancreatic cancer	mmu05212	38	24.61	10	5.14	14	22.81	0	-	6	2	1	0.21	4	1.2	0	-	1	0.17	2	3.13	0	-	4	7.59	0	-	1	0.04	0	-	3	1.78	4	1	2	2.46	2	0.49	4	1.46	0
Focal adhesion	mmu04510	74	22.72	22	7.42	16	5.94	7	7.91	14	3.34	1	0.43	12	5.1	2	4.92	2	0.15	4	5.41	0	-	7	8.23	0	-	1	0.23	0	-	11	12.72	9	1.45	1	0.39	9	8.63	6	0.22	0
Renal cell carcinoma	mmu05211	35	20.83	10	5.61	13	20.2	3	3.78	9	7.39	1	0.24	7	6.98	1	1.88	0	-	2	3.3	0	-	4	8	0	-	0	-	0	-	3	1.92	8	8.91	0	-	0	-	2	0.2	0
TGF-beta signaling pathway	mmu04350	41	20.05	8	1.38	14	16.97	2	0.74	6	1.14	2	2.28	5	1.63	0	-	3	2.89	0	-	0	-	0	-	0	-	1	0.07	0	-	3	1.2	8	5.99	3	5.47	2	0.22	5	1.97	0
Insulin signaling pathway	mmu04910	55	18.58	18	8.26	13	6.36	3	1.24	11	3.37	1	0.18	11	7.59	0	-	3	1.38	3	4.03	0	-	4	3.1	0	-	1	0.38	0	-	5	2.52	10	5.03	2	0.91	3	0.43	4	0.02	0
Wnt signaling pathway	mmu04310	56	17.6	15	3.97	9	1.5	3	1.12	6	0.14	1	0.21	16	19.36	0	-	3	1.26	1	0.18	0	-	7	12.24	0	-	4	5.16	0	-	8	8.65	9	3.27	4	6.1	0	-	5	0.38	0
mTOR signaling pathway	mmu04150	27	16.97	4	0.28	9	12.2	1	0	8	8.57	1	0.46	6	7.21	0	-	1	0.02	2	4.56	0	-	3	5.61	0	-	0	-	0	-	2	0.88	6	6.53	2	3.67	0	-	4	2.77	0
Prostate cancer	mmu05215	39	16.9	10	3.27	13	14.01	3	2.67	10	6.43	1	0.08	8	6.72	0	-	2	0.83	3	6.89	0	-	5	10.1	0	-	0	-	0	-	9	22.19	9	8.25	1	0	3	1.43	4	0.86	0
Adherens junction	mmu04520	33	15.08	8	2.4	6	2.11	4	7.22	3	0.24	1	0.2	3	0.26	0	-	0	-	1	0.24	0	-	3	3.63	0	-	0	-	0	-	5	6.91	6	3.72	3	6.84	3	2.02	6	4.82	0
Regulation of actin cytoskeleton	mmu04810	71	14.45	22	5.9	17	5.93	1	0.32	11	0.71	1	0.47	15	8.5	2	4.48	3	0.43	2	0.54	0	-	5	2.85	0	-	4	2.96	0	-	7	3.06	9	1.04	1	0.28	5	1.15	7	0.47	0
ErbB signaling pathway	mmu04012	36	13.92	8	1.55	12	12	2	0.8	10	6.86	0	-	6	3.16	1	1.52	1	0.28	3	7.18	0	-	5	10.54	0	-	0	-	0	-	5	5.56	8	6.36	0	-	2	0.27	1	0.48	0
Chronic myeloid leukemia	mmu05220	32	12.66	9	3.37	12	14.61	0	-	7	3.03	0	-	4	1.08	0	-	1	0.19	3	8.28	0	-	3	3.5	0	-	1	0.02	0	-	5	6.65	7	5.47	2	2.34	2	0.43	5	2.73	0
Melanoma	mmu05218	30	12.03	3	0.22	11	13	1	0.18	7	3.5	0	-	4	1.29	0	-	0	-	3	8.94	0	-	4	7.86	0	-	1	0.06	0	-	5	7.32	5	2.34	0	-	2	0.53	5	3.11	0
Oxidative phosphorylation	mmu00190	4	12.01	1	3.32	0	-	0	-	1	2.17	0	-	0	-	0	-	0	-	0	-	0	-	1	0.36	0	-	0	-	0	-	1	0.17	0	-	0	-	0	-	0	-	0
Endometrial cancer	mmu05213	24	11.63	7	3.38	8	9.05	1	0	7	6.02	1	0.46	6	7.21	0	-	0	-	3	12.38	0	-	3	5.61	0	-	1	0.25	0	-	8	31.83	6	6.53	0	-	1	0.23	1	0.09	0
Non-small cell lung cancer	mmu05223	24	11.63	9	7.02	8	9.05	0	-	7	6.02	0	-	5	4.49	0	-	0	-	2	4.56	0	-	4	11.22	0	-	0	-	0	-	5	10.76	4	2.12	0	-	1	0.23	1	0.09	0
Glioma	mmu05214	27	11.32	6	1.27	12	19.32	1	0.1	6	2.79	0	-	4	1.7	0	-	0	-	2	3.74	0	-	4	9.12	0	-	0	-	0	-	6	13.31	8	10.45	0	-	2	0.72	5	3.84	0
Acute myeloid leukemia	mmu05221	25	10.24	9	5.76	9	10.37	0	-	6	3.2	1	0.37	3	0.69	0	-	3	5.07	3	11	0	-	3	4.9	0	-	1	0.18	0	-	4	5.42	6	5.51	0	-	0	-	2	0.01	0
Arachidonic acid metabolism	mmu00590	2	7.81	0	-	1	0.86	0	-	0	-	0	-	0	-	0	-	0	-	0	-	0	-	0	-	0	-	0	-	0	-	0	-	0	-	0	-	0	-	1	0.22	0
Melanogenesis	mmu04916	34	7.56	11	3.56	6	0.92	2	0.59	5	0.21	1	0.02	11	13.27	0	-	1	0.39	2	2.14	0	-	3	2.39	0	-	0	-	0	-	5	4.55	11	11.97	1	0.05	0	-	5	1.56	0
Fc epsilon RI signaling pathway	mmu04664	28	7.38	8	2.16	7	3.18	0	-	8	4.44	0	-	6	3.9	0	-	0	-	2	2.93	0	-	4	7.09	0	-	0	-	0	-	3	1.61	6	3.45	0	-	0	-	3	0.33	0
Long-term potentiation	mmu04720	24	6.74	7	2.09	4	0.6	2	1.36	3	0.08	1	0.29	10	18.94	0	-	0	-	2	3.6	0	-	1	0.11	0	-	0	-	0	-	1	0.46	11	21.76	1	0.19	0	-	4	1.89	0
Autoimmune thyroid disease	mmu05320	2	6.71	0	-	0	-	0	-	0	-	0	-	1	0.17	0	-	0	-	0	-	0	-	0	-	0	-	0	-	0	-	0	-	0	-	0	-	0	-	1	0.08	0
Small cell lung cancer	mmu05222	30	6.62	9	2.38	8	3.71	0	-	4	0.03	0	-	2	0.02	1	1.5	2	0.88	2	2.51	0	-	5	10.39	0	-	1	0.05	0	-	3	1.26	3	0.06	1	0.01	6	9.74	2	0.14	0
Bladder cancer	mmu05219	17	6.42	3	0.08	7	9.19	1	0.14	4	1.84	1	0.68	2	0.28	0	-	0	-	0	-	0	-	1	0.15	0	-	0	-	0	-	2	1.36	1	0.2	0	-	1	0.07	2	0.39	0
GnRH signaling pathway	mmu04912	32	6.23	12	5.01	8	2.98	2	0.62	8	2.73	0	-	5	1.34	0	-	0	-	1	0.06	0	-	2	0.66	0	-	1	0.12	0	-	3	1.01	9	7.26	0	-	1	0.13	4	0.66	0
Pyrimidine metabolism	mmu00240	6	6.04	3	0.7	3	0	0	-	0	-	0	-	1	0.64	0	-	0	-	0	-	0	-	0	-	0	-	0	-	0	-	0	-	0	-	0	-	0	-	2	0.12	0
T cell receptor signaling pathway	mmu04660	31	5.83	9	1.89	10	6.2	3	2.46	8	2.88	0	-	5	1.41	1	1.38	0	-	3	6.46	0	-	3	2.56	0	-	1	0.1	0	-	3	1.06	10	9.98	0	-	0	-	3	0.03	0
Long-term depression	mmu04730	26	5.67	10	4.72	2	0.26	2	1.03	3	0.19	1	0.18	9	11.72	1	1.73	2	1.14	1	0.22	0	-	1	0.21	0	-	0	-	0	-	2	0.32	6	3.54	0	-	0	-	5	2.73	0
Gap junction	mmu04540	30	5.66	14	8.99	5	0.46	1	0.37	5	0.37	1	0.06	9	8.87	0	-	1	0.33	1	0.1	0	-	1	0.35	0	-	1	0.08	0	-	2	0.1	7	3.93	1	0.01	0	-	3	0.07	0
Glycolysis / Gluconeogenesis	mmu00010	2	5.33	0	-	1	0.38	0	-	0	-	0	-	0	-	0	-	0	-	0	-	0	-	1	0.01	0	-	0	-	0	-	0	-	0	-	0	-	1	0.23	0	-	0
VEGF signaling pathway	mmu04370	24	5.08	7	1.63	7	3.76	0	-	5	1.08	1	0.23	6	4.51	0	-	0	-	2	3.24	0	-	3	3.84	0	-	1	0.06	0	-	5	7.32	4	1.08	0	-	1	0.46	3	0.48	0
Glutathione metabolism	mmu00480	1	4.92	0	-	0	-	0	-	0	-	1	0.68	0	-	0	-	0	-	0	-	0	-	0	-	0	-	0	-	0	-	0	-	0	-	0	-	0	-	0	-	0
Complement and coagulation cascades	mmu04610	5	4.79	0	-	1	0.86	1	0.18	0	-	0	-	1	0.32	0	-	0	-	0	-	0	-	1	0.17	0	-	0	-	0	-	0	-	1	0.41	0	-	1	0.46	2	0.22	0
Pyruvate metabolism	mmu00620	1	4.77	0	-	0	-	0	-	0	-	0	-	0	-	0	-	0	-	0	-	0	-	0	-	0	-	1	0.46	0	-	0	-	0	-	0	-	0	-	0	-	0
Antigen processing and presentation	mmu04612	7	4.7	2	1.25	1	1.19	1	0.31	2	0.51	0	-	1	0.57	0	-	0	-	0	-	0	-	2	0.89	0	-	0	-	0	-	1	0.19	2	0.01	1	0.03	1	0.3	0	-	0
Type II diabetes mellitus	mmu04930	17	4.67	2	0.06	5	3.1	0	-	3	0.41	0	-	3	1.24	0	-	0	-	1	0.61	0	-	3	6.51	0	-	1	0.34	0	-	2	1.11	4	2.66	0	-	0	-	1	0.24	0
Taste transduction	mmu04742	4	4.41	1	1.27	0	-	1	0.08	2	0	0	-	0	-	0	-	0	-	0	-	0	-	0	-	0	-	0	-	0	-	1	0.4	0	-	0	-	0	-	0	-	0
Linoleic acid metabolism	mmu00591	2	4.37	0	-	1	0.2	0	-	0	-	0	-	0	-	0	-	0	-	0	-	0	-	0	-	0	-	0	-	0	-	0	-	0	-	0	-	0	-	1	0.26	0
Tight junction	mmu04530	38	4.26	16	6.36	6	0.12	4	3.24	2	1.61	0	-	6	1.12	0	-	2	0.26	1	0.11	0	-	2	0.23	1	4.86	0	-	0	-	5	2.79	7	1.71	1	0.24	4	1.66	7	2.51	0
Phosphatidylinositol signaling system	mmu04070	23	4.21	6	0.82	8	5.54	0	-	6	2.14	0	-	5	2.67	0	-	1	0.15	1	0.27	0	-	3	3.84	0	-	0	-	0	-	3	1.87	6	4.01	0	-	2	0.53	1	0.22	0
Androgen and estrogen metabolism	mmu00150	2	3.96	0	-	0	-	0	-	0	-	0	-	1	0.25	0	-	0	-	1	0.7	0	-	0	-	0	-	0	-	0	-	0	-	1	0.17	0	-	1	0.09	0	-	0
Neuroactive ligand-receptor interaction	mmu04080	37	3.93	8	2.37	4	2.8	2	0.02	11	0.01	2	0.19	9	0.47	1	0.31	1	0.55	1	0.25	0	-	1	0.59	0	-	0	-	0	-	0	-	9	0.25	0	-	2	0.55	6	0.05	0
DNA replication	mmu03030	1	3.92	0	-	1	0.1	0	-	0	-	0	-	0	-	0	-	0	-	0	-	0	-	0	-	0	-	0	-	0	-	0	-	0	-	0	-	0	-	0	-	0
Ubiquitin mediated proteolysis	mmu04120	37	3.8	7	0.05	10	3.09	2	0.21	6	0.06	1	0.14	7	2.09	0	-	1	0.27	1	0.11	0	-	4	3.42	0	-	1	0.33	0	-	2	0.28	6	0.91	0	-	3	0.55	6	1.47	0
Bile acid biosynthesis	mmu00120	1	3.78	0	-	0	-	0	-	0	-	0	-	0	-	0	-	0	-	0	-	0	-	1	0.31	0	-	0	-	0	-	0	-	0	-	0	-	0	-	0	-	0
Aminoacyl-tRNA biosynthesis	mmu00970	1	3.78	0	-	0	-	0	-	0	-	0	-	0	-	0	-	0	-	0	-	0	-	0	-	0	-	0	-	0	-	0	-	0	-	1	0.75	0	-	0	-	0
Thyroid cancer	mmu05216	11	3.68	1	0.06	2	0.33	1	0.42	3	1.58	1	1.11	1	0.3	0	-	0	-	1	1.18	0	-	1	0.44	0	-	0	-	0	-	3	6.69	2	0.74	0	-	0	-	1	0.24	0
Starch and sucrose metabolism	mmu00500	4	3.65	1	1.05	1	0.44	0	-	1	0.49	0	-	0	-	0	-	0	-	1	0.47	0	-	0	-	0	-	0	-	0	-	0	-	0	-	0	-	0	-	0	-	0
Proteasome	mmu03050	1	3.49	0	-	0	-	0	-	1	0.16	0	-	0	-	0	-	0	-	0	-	0	-	0	-	0	-	0	-	0	-	0	-	0	-	0	-	0	-	0	-	0
Adipocytokine signaling pathway	mmu04920	22	3.42	10	5.45	6	2.32	0	-	1	0.93	1	0.23	3	0.33	0	-	1	0.15	1	0.27	0	-	2	1.22	0	-	1	0.06	0	-	1	0.41	3	0.22	0	-	1	0.46	2	0.22	0
Basal cell carcinoma	mmu05217	18	3.32	5	0.84	2	0.17	1	0.03	3	0.12	2	4.04	3	0.8	0	-	0	-	1	0.45	0	-	1	0.01	0	-	3	8.22	0	-	5	10.03	2	0.11	0	-	1	0.27	2	0.03	0
B cell receptor signaling pathway	mmu04662	20	3.27	7	2.18	5	1.6	3	4.27	6	2.7	0	-	6	5.37	0	-	0	-	2	3.67	0	-	4	8.94	0	-	1	0.12	0	-	3	2.23	5	2.87	0	-	0	-	2	0.1	0
ECM-receptor interaction	mmu04512	25	3.23	6	0.33	3	0.08	2	0.84	2	0.51	0	-	2	0.07	1	1.56	2	0.94	1	0.15	0	-	1	0.29	0	-	0	-	0	-	3	1.36	1	0.67	1	0.03	6	10.21	5	2.23	0
Allograft rejection	mmu05330	4	3.14	0	-	0	-	0	-	1	0.38	0	-	1	0.05	0	-	0	-	0	-	0	-	0	-	0	-	0	-	0	-	0	-	1	0.01	0	-	0	-	1	0.14	0
Inositol phosphate metabolism	mmu00562	16	2.96	5	1.22	4	1.34	0	-	4	1.23	0	-	4	2.67	0	-	1	0.06	1	0.56	0	-	2	2.1	0	-	0	-	0	-	2	0.99	4	2.37	0	-	2	1.16	0	-	0
Toll-like receptor signaling pathway	mmu04620	28	2.95	7	0.39	6	0.92	2	0.59	5	0.21	0	-	4	0.43	0	-	1	0.39	4	12.24	0	-	4	5.14	0	-	2	1.34	0	-	2	0.02	6	2.06	0	-	0	-	1	0.68	0
SNARE interactions in vesicular transport	mmu04130	12	2.93	3	0.38	2	0.1	0	-	4	2.63	0	-	1	0.46	0	-	1	0.31	0	-	0	-	0	-	0	-	0	-	0	-	1	0.01	0	-	0	-	1	0.03	2	0.66	0
Glycine, serine and threonine metabolism	mmu00260	4	2.77	0	-	0	-	0	-	1	0.3	0	-	0	-	0	-	0	-	0	-	0	-	0	-	0	-	0	-	0	-	0	-	0	-	2	4.12	0	-	1	0.21	0
Tryptophan metabolism	mmu00380	5	2.59	2	0.25	0	-	0	-	0	-	0	-	1	0.01	0	-	0	-	1	0.5	0	-	0	-	0	-	1	0.25	0	-	0	-	1	0.05	0	-	1	0.23	0	-	0
Cell cycle	mmu04110	30	2.59	5	0.25	10	4.59	0	-	6	0.47	0	-	3	0.22	1	1.17	2	0.51	1	0	0	-	2	0.47	0	-	1	0.2	0	-	3	0.72	2	0.42	2	1.38	2	0	1	0.87	0
Porphyrin and chlorophyll metabolism	mmu00860	2	2.59	1	0.22	0	-	0	-	0	-	0	-	0	-	0	-	0	-	0	-	0	-	0	-	0	-	0	-	0	-	0	-	1	0.47	0	-	0	-	0	-	0
Jak-STAT signaling pathway	mmu04630	39	2.51	11	0.8	15	8.39	0	-	7	0.13	2	1.03	5	0.13	0	-	0	-	3	3.63	0	-	2	0.08	0	-	2	0.57	0	-	4	0.97	7	1.13	0	-	1	0.35	6	0.94	0
RNA polymerase	mmu03020	1	2.48	1	0.09	1	0.46	0	-	0	-	0	-	0	-	0	-	0	-	0	-	0	-	0	-	0	-	0	-	0	-	0	-	0	-	0	-	0	-	0	-	0
Type I diabetes mellitus	mmu04940	6	2.44	0	-	1	0.52	0	-	2	0.07	0	-	1	0.08	0	-	0	-	0	-	0	-	0	-	0	-	0	-	0	-	0	-	2	0.15	0	-	0	-	1	0	0
Histidine metabolism	mmu00340	3	2.35	1	0.41	0	-	0	-	0	-	0	-	1	0.42	0	-	0	-	1	0.84	0	-	0	-	0	-	0	-	0	-	0	-	1	0.32	0	-	1	0.01	0	-	0
Dorso-ventral axis formation	mmu04320	9	2.1	5	4.54	1	0.43	0	-	3	1.82	0	-	2	0.99	0	-	0	-	0	-	0	-	0	-	0	-	0	-	0	-	2	2.6	4	6.25	1	1.02	0	-	0	-	0
Cell Communication	mmu01430	19	2.08	5	0.75	1	2.36	2	0.2	0	-	1	0.15	1	1.41	1	0.95	0	-	1	0.11	0	-	1	0.23	0	-	1	0.33	0	-	1	0.29	0	-	1	0.24	4	1.66	3	0.05	0
Nucleotide excision repair	mmu03420	4	2.04	0	-	2	0.09	0	-	0	-	0	-	1	0.28	0	-	0	-	0	-	0	-	0	-	0	-	0	-	0	-	1	0.12	1	0.2	0	-	0	-	1	0.39	0
Valine, leucine and isoleucine degradation	mmu00280	4	2.04	3	0.08	0	-	0	-	0	-	0	-	0	-	0	-	0	-	0	-	0	-	0	-	0	-	1	0.44	0	-	0	-	0	-	0	-	0	-	0	-	0
gamma-Hexachlorocyclohexane degradation	mmu00361	1	2.04	1	0.25	0	-	0	-	0	-	0	-	0	-	0	-	0	-	0	-	0	-	0	-	0	-	0	-	0	-	0	-	0	-	0	-	0	-	0	-	0
Glycosylphosphatidylinositol(GPI)-anchor	mmu00563	1	2.04	0	-	0	-	0	-	0	-	0	-	0	-	0	-	0	-	0	-	0	-	0	-	0	-	0	-	0	-	0	-	0	-	0	-	0	-	1	0.05	0
Heparan sulfate biosynthesis	mmu00534	7	1.98	2	0.38	2	0.95	0	-	2	0.88	0	-	0	-	0	-	0	-	0	-	0	-	0	-	0	-	0	-	0	-	0	-	0	-	0	-	0	-	1	0	0
Base excision repair	mmu03410	3	1.97	1	0.29	1	0.1	0	-	0	-	0	-	2	0.54	0	-	0	-	0	-	0	-	0	-	0	-	0	-	0	-	0	-	0	-	0	-	0	-	0	-	0
Citrate cycle (TCA cycle)	mmu00020	2	1.91	0	-	0	-	0	-	0	-	0	-	0	-	0	-	0	-	0	-	0	-	1	0.47	0	-	0	-	0	-	0	-	0	-	0	-	0	-	1	0.22	0
Leukocyte transendothelial migration	mmu04670	29	1.87	15	7.37	5	0.03	2	0.4	6	0.42	0	-	4	0.18	0	-	2	0.48	1	0.01	0	-	4	4.3	0	-	0	-	0	-	3	0.68	2	0.45	0	-	2	0.01	0	-	0
Apoptosis	mmu04210	22	1.87	6	0.42	5	0.78	0	-	3	0.08	0	-	3	0.12	0	-	1	0.24	3	7.69	0	-	3	3.19	0	-	2	1.8	0	-	2	0.24	5	1.74	0	-	1	0.34	2	0.25	0
Arginine and proline metabolism	mmu00330	3	1.84	1	0.25	0	-	1	0.29	0	-	0	-	0	-	0	-	0	-	0	-	0	-	0	-	0	-	0	-	0	-	0	-	0	-	0	-	0	-	1	0.37	0
Tyrosine metabolism	mmu00350	6	1.78	1	0.94	0	-	1	0	0	-	0	-	2	0.03	0	-	0	-	1	0.52	0	-	0	-	0	-	0	-	0	-	0	-	2	0.03	0	-	2	1.08	0	-	0
p53 signaling pathway	mmu04115	18	1.76	3	0.07	4	0.6	1	0.12	3	0.08	0	-	2	0.21	0	-	1	0.09	0	-	0	-	1	0.11	0	-	0	-	0	-	1	0.46	2	0.29	0	-	2	0.67	3	0.65	0
Glycan structures - biosynthesis 2	mmu01031	7	1.68	2	0.37	2	0.14	0	-	2	0.09	0	-	0	-	0	-	0	-	0	-	0	-	0	-	0	-	1	0.2	0	-	0	-	1	0.13	0	-	1	0.28	2	0.02	0
Glycan structures - biosynthesis 1	mmu01030	29	1.67	8	0.43	2	1.1	2	0.38	9	2.73	1	0.06	2	0.36	0	-	0	-	0	-	0	-	1	0.41	0	-	0	-	0	-	0	-	3	0.04	1	0.14	3	0.82	4	0.3	0
Pentose phosphate pathway	mmu00030	2	1.64	1	0.05	1	0.49	0	-	0	-	0	-	0	-	0	-	0	-	0	-	0	-	0	-	0	-	0	-	0	-	0	-	0	-	0	-	0	-	0	-	0
Biosynthesis of unsaturated fatty acids	mmu01040	9	1.63	4	2.11	2	0.33	1	0.42	2	0.28	0	-	0	-	0	-	0	-	0	-	0	-	1	0.44	0	-	0	-	0	-	0	-	0	-	0	-	0	-	2	1.01	0
Basal transcription factors	mmu03022	10	1.63	2	0.22	0	-	1	0.31	2	0.12	0	-	2	0.63	0	-	0	-	0	-	0	-	0	-	0	-	1	0.66	0	-	3	5.7	2	0.53	1	0.79	3	6.32	2	0.77	0
Nucleotide sugars metabolism	mmu00520	3	1.61	0	-	1	0.52	0	-	0	-	0	-	0	-	0	-	0	-	0	-	0	-	0	-	0	-	0	-	0	-	0	-	0	-	0	-	0	-	2	7.42	0
Galactose metabolism	mmu00052	3	1.59	1	0.18	1	0.2	0	-	0	-	0	-	0	-	0	-	0	-	0	-	0	-	0	-	0	-	0	-	0	-	0	-	1	0.44	0	-	0	-	1	0.32	0
Prion disease	mmu05060	5	1.57	1	0.25	0	-	0	-	1	0.04	0	-	0	-	0	-	0	-	0	-	0	-	1	1.28	0	-	0	-	0	-	0	-	1	0.14	0	-	2	6.37	1	0.24	0
Circadian rhythm	mmu04710	5	1.57	1	0.25	1	0.02	0	-	0	-	1	2.47	0	-	0	-	0	-	0	-	0	-	0	-	0	-	0	-	0	-	0	-	3	7.31	1	2.15	0	-	2	3.12	0
Hedgehog signaling pathway	mmu04340	15	1.55	4	0.24	2	0.23	0	-	1	0.46	2	4.21	4	2.32	0	-	0	-	0	-	0	-	1	0	0	-	2	3.1	0	-	4	6.12	2	0.07	1	0.33	1	0.24	3	1.08	0
Biosynthesis of steroids	mmu00100	2	1.37	1	0.14	0	-	0	-	0	-	0	-	1	0.16	0	-	0	-	0	-	0	-	0	-	0	-	0	-	0	-	0	-	0	-	0	-	0	-	0	-	0
Carbon fixation	mmu00710	2	1.37	2	0.14	0	-	0	-	0	-	0	-	0	-	0	-	0	-	0	-	0	-	0	-	0	-	0	-	0	-	0	-	0	-	0	-	0	-	0	-	0
Notch signaling pathway	mmu04330	13	1.35	3	0.06	2	0.22	1	0.07	6	4.86	0	-	1	0.14	0	-	2	2.37	0	-	0	-	0	-	0	-	1	0.34	0	-	0	-	0	-	1	0.44	0	-	2	0.24	0
Sphingolipid metabolism	mmu00600	4	1.34	3	0.33	1	0.06	0	-	2	0.03	0	-	0	-	0	-	0	-	0	-	0	-	0	-	0	-	0	-	0	-	0	-	1	0.4	0	-	0	-	1	0.41	0
Propanoate metabolism	mmu00640	3	1.34	1	0.1	0	-	0	-	0	-	0	-	0	-	0	-	0	-	0	-	0	-	1	0.41	0	-	1	0.76	0	-	0	-	0	-	0	-	0	-	0	-	0
One carbon pool by folate	mmu00670	1	1.3	0	-	0	-	0	-	0	-	0	-	0	-	0	-	0	-	0	-	0	-	0	-	0	-	0	-	0	-	0	-	0	-	0	-	1	0.59	0	-	0
Urea cycle and metabolism of amino groups	mmu00220	3	1.22	0	-	0	-	0	-	1	0.28	0	-	0	-	0	-	1	0.46	0	-	0	-	0	-	0	-	0	-	0	-	1	0.1	0	-	0	-	0	-	1	0.24	0
N-Glycan biosynthesis	mmu00510	12	1.18	3	0.02	0	-	1	0.11	5	3.29	1	0.63	0	-	0	-	0	-	0	-	0	-	0	-	0	-	0	-	0	-	0	-	3	1.24	1	0.5	2	1.44	1	0.32	0
Fructose and mannose metabolism	mmu00051	6	1.16	2	0.03	1	0.2	0	-	1	0.24	1	0.59	1	0.17	0	-	0	-	0	-	0	-	0	-	0	-	0	-	0	-	0	-	0	-	0	-	0	-	0	-	0
Chondroitin sulfate biosynthesis	mmu00532	2	1.11	1	0.25	0	-	0	-	0	-	0	-	1	0.1	0	-	0	-	0	-	0	-	0	-	0	-	0	-	0	-	0	-	0	-	0	-	0	-	0	-	0
Benzoate degradation via CoA ligation	mmu00632	8	1.06	3	0.85	1	0.38	1	0.45	1	0.33	0	-	0	-	0	-	0	-	0	-	0	-	0	-	0	-	1	0.84	0	-	0	-	1	0.33	0	-	1	0.18	1	0.22	0
Hematopoietic cell lineage	mmu04640	13	1.01	1	2.07	1	1.17	1	0.3	2	0.49	1	0.12	1	0.55	1	1.58	2	0.96	0	-	0	-	1	0.28	0	-	0	-	0	-	0	-	6	2.97	0	-	1	0.31	0	-	0
Calcium signaling pathway	mmu04020	41	0.98	14	1.41	9	0.58	3	0.65	9	0.45	0	-	9	2.28	0	-	0	-	2	0.81	0	-	1	0.09	0	-	1	0.33	0	-	1	0.75	8	1.11	1	0.49	0	-	8	1.83	0
Phenylalanine metabolism	mmu00360	3	0.98	1	0	0	-	1	0.48	0	-	0	-	0	-	0	-	0	-	0	-	0	-	0	-	0	-	0	-	0	-	0	-	1	0.3	0	-	1	0.2	0	-	0
C21-Steroid hormone metabolism	mmu00140	1	0.85	0	-	0	-	0	-	0	-	0	-	0	-	0	-	1	1.32	0	-	0	-	0	-	0	-	0	-	0	-	0	-	0	-	0	-	0	-	0	-	0
Amyotrophic lateral sclerosis (ALS)	mmu05030	2	0.84	0	-	0	-	0	-	0	-	0	-	1	0.04	0	-	0	-	0	-	0	-	0	-	0	-	0	-	0	-	0	-	0	-	0	-	1	0.44	0	-	0
Methionine metabolism	mmu00271	6	0.83	2	0.31	0	-	1	0.73	1	0.34	0	-	1	0.07	0	-	2	6.24	0	-	0	-	0	-	0	-	0	-	0	-	2	3.59	1	0.11	0	-	1	0.4	0	-	0
Caprolactam degradation	mmu00930	4	0.78	3	3.73	1	0.02	0	-	1	0	0	-	0	-	0	-	1	1.44	0	-	0	-	0	-	0	-	0	-	0	-	1	0.79	1	0.19	0	-	0	-	0	-	0
Glutamate metabolism	mmu00251	8	0.75	1	0.1	1	0.28	0	-	4	3.43	0	-	1	0.33	0	-	0	-	0	-	0	-	0	-	0	-	0	-	0	-	0	-	1	0.38	0	-	0	-	1	0.27	0
Asthma	mmu05310	3	0.74	0	-	0	-	0	-	0	-	0	-	0	-	0	-	0	-	0	-	0	-	0	-	0	-	0	-	0	-	0	-	1	0.24	0	-	0	-	2	1.32	0
Renin-angiotensin system	mmu04614	2	0.71	0	-	0	-	0	-	1	0.26	1	1.79	0	-	0	-	0	-	0	-	0	-	0	-	0	-	0	-	0	-	0	-	0	-	0	-	0	-	0	-	0
Glycosphingolipid biosynthesis - globoseries	mmu00603	1	0.7	1	0.2	0	-	0	-	0	-	0	-	0	-	0	-	0	-	0	-	0	-	0	-	0	-	0	-	0	-	0	-	0	-	0	-	0	-	1	0.3	0
Purine metabolism	mmu00230	25	0.69	8	0.15	3	1.03	2	0.11	11	3.13	1	0.2	1	1.61	0	-	3	1.3	0	-	0	-	0	-	0	-	0	-	0	-	2	0.24	4	0.1	0	-	0	-	2	0.63	0
Butanoate metabolism	mmu00650	6	0.68	3	0.12	1	0.06	0	-	1	0.1	0	-	0	-	0	-	0	-	0	-	0	-	0	-	0	-	1	0.46	0	-	0	-	0	-	0	-	0	-	1	0.42	0
Glycerophospholipid metabolism	mmu00564	15	0.65	3	0	2	0.02	1	0.09	3	0.01	0	-	3	0.59	0	-	1	0.06	0	-	0	-	0	-	0	-	0	-	0	-	1	0.42	3	0.46	0	-	1	0.35	3	0.76	0
alpha-Linolenic acid metabolism	mmu00592	2	0.59	0	-	1	0.19	0	-	0	-	0	-	0	-	0	-	0	-	0	-	0	-	0	-	0	-	0	-	0	-	0	-	0	-	0	-	0	-	1	0.06	0
O-Glycan biosynthesis	mmu00512	7	0.56	2	0	0	-	1	0.48	2	0.38	0	-	1	0.25	0	-	0	-	0	-	0	-	1	0.5	0	-	0	-	0	-	0	-	0	-	0	-	0	-	2	1.15	0
Reductive carboxylate cycle (CO2 fixation)	mmu00720	1	0.55	0	-	0	-	0	-	0	-	0	-	0	-	0	-	0	-	0	-	0	-	1	1.53	0	-	0	-	0	-	0	-	0	-	0	-	0	-	0	-	0
Alanine and aspartate metabolism	mmu00252	5	0.53	2	0.25	1	0.13	0	-	1	0.09	1	0.91	0	-	0	-	0	-	0	-	0	-	0	-	0	-	0	-	0	-	0	-	0	-	0	-	0	-	1	0.37	0
Cytokine-cytokine receptor interaction	mmu04060	45	0.48	4	4.7	13	1.18	0	-	12	0.54	2	0.28	3	1.65	0	-	1	0.44	1	0.34	0	-	0	-	0	-	1	0.01	0	-	2	0.58	10	0.98	0	-	3	0.1	7	0.09	0
Regulation of autophagy	mmu04140	4	0.47	1	0.02	1	0.38	0	-	1	0.33	0	-	0	-	0	-	0	-	0	-	0	-	0	-	0	-	0	-	0	-	0	-	1	0.33	0	-	0	-	1	0.22	0
Naphthalene and anthracene degradation	mmu00626	2	0.46	0	-	0	-	0	-	0	-	0	-	1	0.05	0	-	0	-	1	2.12	0	-	0	-	0	-	0	-	0	-	0	-	1	0.01	0	-	1	0.59	0	-	0
Glycosphingolipid biosynthesis - ganglioseries	mmu00604	2	0.46	1	0.42	1	0.15	0	-	1	0.17	0	-	0	-	0	-	0	-	0	-	0	-	0	-	0	-	0	-	0	-	0	-	0	-	0	-	0	-	1	0.1	0
Folate biosynthesis	mmu00790	5	0.44	1	0.22	0	-	0	-	1	0.12	0	-	0	-	0	-	1	0.35	1	1	0	-	0	-	0	-	0	-	0	-	0	-	0	-	0	-	1	0.07	0	-	0
Nicotinate and nicotinamide metabolism	mmu00760	3	0.4	0	-	0	-	0	-	0	-	0	-	0	-	0	-	0	-	0	-	0	-	1	0.7	0	-	0	-	0	-	0	-	2	1.29	0	-	0	-	0	-	0
Valine, leucine and isoleucine biosynthesis	mmu00290	1	0.4	1	0.08	0	-	0	-	0	-	0	-	0	-	0	-	0	-	0	-	0	-	0	-	0	-	0	-	0	-	0	-	0	-	0	-	0	-	0	-	0
Nitrogen metabolism	mmu00910	3	0.4	0	-	0	-	0	-	2	0.7	0	-	2	1.44	0	-	0	-	0	-	0	-	0	-	0	-	0	-	0	-	0	-	0	-	1	1.31	0	-	0	-	0
Fatty acid metabolism	mmu00071	7	0.39	4	0.77	1	0.12	0	-	0	-	0	-	1	0.25	0	-	0	-	0	-	0	-	0	-	0	-	1	0.42	0	-	1	0.14	1	0.17	0	-	0	-	1	0.35	0
Keratan sulfate biosynthesis	mmu00533	4	0.39	2	0.86	0	-	0	-	1	0.09	0	-	0	-	0	-	0	-	0	-	0	-	0	-	0	-	0	-	0	-	0	-	1	0.09	0	-	1	0.72	0	-	0
Ether lipid metabolism	mmu00565	8	0.38	2	0.22	4	3.1	0	-	1	0.12	0	-	1	0.41	0	-	0	-	0	-	0	-	0	-	0	-	0	-	0	-	0	-	2	0.53	0	-	0	-	1	0.34	0
Glyoxylate and dicarboxylate metabolism	mmu00630	2	0.33	0	-	0	-	0	-	1	0.13	0	-	0	-	0	-	0	-	0	-	0	-	0	-	0	-	0	-	0	-	1	0.57	0	-	0	-	1	0.65	0	-	0
Thiamine metabolism	mmu00730	2	0.32	1	0.08	0	-	0	-	1	0.11	0	-	0	-	0	-	0	-	0	-	0	-	0	-	0	-	0	-	0	-	0	-	0	-	0	-	0	-	0	-	0
Fatty acid elongation in mitochondria	mmu00062	2	0.32	2	1.58	0	-	0	-	0	-	0	-	0	-	0	-	0	-	0	-	0	-	0	-	0	-	0	-	0	-	0	-	0	-	0	-	0	-	0	-	0
Ethylbenzene degradation	mmu00642	3	0.32	1	0.08	0	-	1	1.65	0	-	0	-	0	-	0	-	0	-	0	-	0	-	0	-	0	-	0	-	0	-	0	-	1	0.33	0	-	1	1.11	0	-	0
ABC transporters - General	mmu02010	7	0.31	3	0.08	2	0.09	0	-	2	0.13	0	-	1	0.28	0	-	0	-	0	-	0	-	0	-	0	-	0	-	0	-	0	-	0	-	1	0.54	1	0.07	3	1.82	0
Olfactory transduction	mmu04740	5	0.26	1	0.14	2	0.24	0	-	1	0.2	0	-	1	0.36	0	-	0	-	0	-	0	-	0	-	0	-	0	-	0	-	0	-	2	0.63	0	-	0	-	2	0.88	0
Limonene and pinene degradation	mmu00903	6	0.26	2	0.09	1	0.46	1	0.55	1	0.49	0	-	0	-	0	-	0	-	0	-	0	-	0	-	0	-	0	-	0	-	0	-	1	0.24	0	-	1	0.26	1	0.14	0
Synthesis and degradation of ketone bodies	mmu00072	1	0.25	0	-	0	-	0	-	0	-	0	-	0	-	0	-	0	-	0	-	0	-	0	-	0	-	1	2.73	0	-	0	-	0	-	0	-	0	-	0	-	0
Glycosphingolipid biosynthesis - lactoseries	mmu00601	1	0.25	0	-	1	0.2	0	-	0	-	0	-	0	-	0	-	0	-	0	-	0	-	0	-	0	-	1	2.73	0	-	0	-	0	-	0	-	0	-	0	-	0
Dentatorubropallidoluysian atrophy (DRPLA)	mmu05050	4	0.24	0	-	1	0.11	0	-	2	1.36	0	-	1	0.09	0	-	0	-	0	-	0	-	0	-	0	-	0	-	0	-	0	-	1	0.05	0	-	1	0.65	0	-	0
Geraniol degradation	mmu00281	2	0.24	1	0.24	0	-	0	-	0	-	0	-	0	-	0	-	0	-	0	-	0	-	1	2.8	0	-	0	-	0	-	0	-	0	-	0	-	0	-	0	-	0
Aminophosphonate metabolism	mmu00440	3	0.24	0	-	0	-	0	-	0	-	0	-	2	2.35	0	-	0	-	1	2.26	0	-	0	-	0	-	0	-	0	-	0	-	1	0.05	0	-	1	0.65	1	0.14	0
Huntington's disease	mmu05040	7	0.22	2	0.1	2	0.28	0	-	2	0.24	0	-	1	0.33	0	-	0	-	0	-	0	-	0	-	0	-	0	-	0	-	1	0.07	1	0.38	0	-	2	2.52	2	0.94	0
Parkinson's disease	mmu05020	4	0.19	1	0.31	1	0.31	0	-	1	0.34	0	-	1	0.07	0	-	1	0.78	0	-	0	-	0	-	0	-	0	-	0	-	0	-	0	-	0	-	0	-	0	-	0
1- and 2-Methylnaphthalene degradation	mmu00624	4	0.19	1	0.38	0	-	1	0.78	0	-	0	-	0	-	0	-	0	-	0	-	0	-	1	0.81	0	-	0	-	0	-	0	-	1	0.08	0	-	1	0.44	0	-	0
Selenoamino acid metabolism	mmu00450	5	0.17	2	0.1	0	-	1	0.39	0	-	0	-	2	0.8	0	-	1	0.43	1	1.13	0	-	0	-	0	-	0	-	0	-	0	-	2	0.68	0	-	2	2.52	0	-	0
Protein export	mmu03060	3	0.15	1	0.14	0	-	0	-	2	2.16	0	-	0	-	0	-	1	1.58	0	-	0	-	0	-	0	-	0	-	0	-	0	-	0	-	0	-	0	-	0	-	0
D-Glutamine and D-glutamate metabolism	mmu00471	1	0.13	0	-	0	-	0	-	0	-	0	-	1	1.89	0	-	0	-	0	-	0	-	0	-	0	-	0	-	0	-	0	-	0	-	0	-	0	-	0	-	0
C5-Branched dibasic acid metabolism	mmu00660	1	0.13	0	-	0	-	0	-	0	-	0	-	0	-	0	-	0	-	0	-	0	-	1	7.77	0	-	0	-	0	-	0	-	0	-	0	-	0	-	0	-	0
Aminosugars metabolism	mmu00530	7	0.13	2	0.14	0	-	0	-	3	1.38	0	-	1	0.36	0	-	0	-	0	-	0	-	0	-	0	-	0	-	0	-	0	-	1	0.41	0	-	0	-	0	-	0
Natural killer cell mediated cytotoxicity	mmu04650	22	0.12	9	0.91	5	0.01	0	-	8	1.71	0	-	6	1.66	0	-	0	-	1	0.03	0	-	3	1.86	0	-	1	0.24	0	-	4	1.83	5	0.58	0	-	0	-	2	0.24	0
Pantothenate and CoA biosynthesis	mmu00770	3	0.11	2	0.63	1	0.15	0	-	0	-	0	-	1	0.05	0	-	0	-	0	-	0	-	1	1.01	0	-	0	-	0	-	0	-	0	-	0	-	0	-	0	-	0
Cell adhesion molecules (CAMs)	mmu04514	30	0.1	12	1.59	4	0.48	3	1.14	5	0.13	0	-	2	0.83	1	0.85	0	-	0	-	0	-	1	0.13	0	-	2	0.64	0	-	2	0.23	5	0.08	0	-	2	0.3	1	1.43	0
Taurine and hypotaurine metabolism	mmu00430	2	0.1	0	-	1	0.29	0	-	1	0.26	0	-	0	-	0	-	0	-	0	-	0	-	0	-	0	-	0	-	0	-	0	-	0	-	0	-	0	-	1	0.65	0
Glycerolipid metabolism	mmu00561	9	0.1	2	0.12	1	0.06	0	-	3	0.68	1	0.7	1	0.31	0	-	0	-	0	-	0	-	0	-	0	-	0	-	0	-	0	-	3	1.44	0	-	0	-	0	-	0
beta-Alanine metabolism	mmu00410	4	0.09	1	0.14	1	0.42	0	-	1	0.45	0	-	0	-	0	-	1	0.64	0	-	0	-	0	-	0	-	0	-	0	-	0	-	0	-	0	-	0	-	1	0.11	0
Neurodegenerative Diseases	mmu01510	7	0.09	1	0.45	2	0.01	0	-	3	0.79	0	-	0	-	0	-	0	-	0	-	0	-	0	-	0	-	0	-	0	-	1	0.08	1	0.29	0	-	1	0.02	0	-	0
Riboflavin metabolism	mmu00740	3	0.09	2	0.45	0	-	0	-	1	0.26	0	-	0	-	0	-	0	-	0	-	0	-	0	-	0	-	0	-	0	-	0	-	0	-	0	-	0	-	0	-	0
Alkaloid biosynthesis II	mmu00960	5	0.08	1	0.25	1	0.35	1	0.68	1	0.38	0	-	0	-	0	-	0	-	0	-	0	-	0	-	0	-	0	-	0	-	0	-	1	0.15	0	-	1	0.36	0	-	0
Maturity onset diabetes of the young	mmu04950	5	0.06	2	0	3	1.94	0	-	1	0.38	1	1.21	0	-	0	-	1	0.53	1	1.28	0	-	0	-	0	-	0	-	0	-	0	-	0	-	0	-	1	0.2	0	-	0
PPAR signaling pathway	mmu03320	15	0.06	6	0.73	2	0.2	0	-	4	0.27	0	-	2	0.29	0	-	0	-	1	0.24	0	-	0	-	0	-	0	-	0	-	1	0.37	1	0.45	1	0.12	0	-	3	0.43	0
Streptomycin biosynthesis	mmu00521	1	0.05	0	-	0	-	0	-	0	-	0	-	0	-	0	-	0	-	0	-	0	-	0	-	0	-	0	-	0	-	0	-	0	-	0	-	0	-	1	0.79	0
Lysine degradation	mmu00310	6	0.01	2	0.22	1	0.16	0	-	1	0.12	0	-	0	-	0	-	0	-	0	-	0	-	0	-	0	-	1	0.66	0	-	0	-	0	-	0	-	0	-	1	0.34	0
Alzheimer's disease	mmu05010	5	0.01	2	0.02	1	0.38	0	-	2	0.33	0	-	1	0.28	0	-	0	-	0	-	0	-	0	-	0	-	0	-	0	-	1	0.12	1	0.33	0	-	0	-	0	-	0
Glycosphingolipid biosynthesis - neo-lactoseries	mmu00602	4	0	2	0.54	0	-	0	-	1	0.22	0	-	0	-	0	-	0	-	0	-	0	-	0	-	0	-	0	-	0	-	0	-	1	0.01	0	-	1	0.54	1	0.06	0
