# Supplementary material for: MicroRNA Profiling in Subventricular Zone after Stroke: MiR-124a Regulates Proliferation of Neural Progenitor Cells through Notch Signaling Pathway
Source: PLoS One. 2011 Aug 26;6(8):e23461. doi: 10.1371/journal.pone.0023461 (PMC3162555; doi:10.1371/journal.pone.0023461)
Supplement: Table S3 — Primer sequences. (XLS) [file pone.0023461.s004.xls]

## Sheet: Sheet1
Gene Name	sense	anti-sense	Size
β-actin	CCATCATGAAGTGTGACGTTG	CAATGATCTTGATCTTCATGGTG	150bp
DCX	TTGTGACCATCATTCGCAGT	TTTTGACAACTCCGGTTTCC	138bp
GFAP	GGTGGAGAGGGACAATCTCA	ACACAGCCAGGTTGTTCTCC	101bp
JAG1	GAGGCATGGGATTCCAGTAA	GGCAATCCCTGTGTTCTGTT	123bp
Notch1	CCTGAGTCCCCTGACCAGT	TCTGGAATGTGGGTGATCTG	116bp
p27Kip1	AGGAGAGCTTGGATGTCAGC	TCTGACGAGTCAGGCATTTG	106bp
DLX2	TGGGCTCCTACCAGTACCAC	GCTCAAGGTCTTCCTTGTCG	159bp
miRNA Name	Catalog number (ABI)	Sequences
U6 snRNA	1973	GUGCUCGCUUCGGCAGCACAUAUACUAAAAUUGGAACGAUACAGAGAAGAUUAGCAUGGCCCCUGCGCAAGGAUGACACGCAAAUUCGUGAAGCGUUCCAUAUUUUUACUGCCCUCCAUGCCCUGCCCCACAAACGCUCUGAUAACAGUCUGUCCCUGUCUCUCUCCUGCUGCUCCUAUGGAAGCGAAGUUUUCCGCUCCUGCAGAAAGCAAAGUUACGACUCAGAGACGGCUGAGGAUGACAUCAGCGAUGUGCAGGGAACCCAGCGCCUGGAGCUUCGGGAUGACGGGGCCUUCAGCACCCCCACGGGGGGUUCUGACACCCUGGUGGGCACCUCCCUGGACACACCCCCGACCUCCGUGACAGGCACCUCAGAGGAGCAAGUGAGCUGGUGGGGCA…
mmu-miR-124a	1182	UAAGGCACGCGGUGAAUGCC
rno-miR-146a	468	UGAGAACUGAAUUCCAUGGGUU
rno-miR-146B	2755	UGAGAACUGAAUUCCAUAGGCUGU
hsa-miR-378	2243	ACUGGACUUGGAGUCAGAAGG
hsa-miR-210	512	CUGUGCGUGUGACAGCGGCUGA
hsa-miR-92	430	UAUUGCACUUGUCCCGGCCUG
hsa-miR-19b	396	UGUGCAAAUCCAUGCAAAACUGA
mmu-miR-291-3p	1135	AAAGUGCUUCCACUUUGUGUGCC
hsa-miR-128a	2216	UCACAGUGAACCGGUCUCUUU
